# Supplementary material for: Nasal microbiota profiles are similar at two swabbing depths in healthy awake dogs
Source: Front Vet Sci. 2026 Apr 28;13:1795324. doi: 10.3389/fvets.2026.1795324 (PMC13160798; doi:10.3389/fvets.2026.1795324)
Supplement: Supplementary file 1 [file Data_Sheet_1.xlsx]

## Sheet: Phyla level relative abundance
Nasal sample type	Sample id	Abditibacteriota	Acetothermia	Acidobacteriota	Actinobacteriota	Aquificota	Armatimonadota	Bacteria_unclassified	Bacteroidota	Bdellovibrionota	Caldatribacteriota	Caldisericota	Calditrichota	Campilobacterota	Chloroflexi	Cloacimonadota	Cyanobacteria	Dadabacteria	Deferribacterota	Deferrisomatota	Deinococcota	Dependentiae	Desantisbacteria	Desulfobacterota	Edwardsbacteria	Elusimicrobiota	Entotheonellaeota	Fibrobacterota	Firmicutes	Fusobacteriota	Gemmatimonadota	Halanaerobiaeota	Hydrogenedentes	LCP-89	Latescibacterota	MBNT15	Margulisbacteria	Marinimicrobia_(SAR406_clade)	Methylomirabilota	Myxococcota	NB1-j	Nitrospinota	Nitrospirota	Patescibacteria	Planctomycetota	Proteobacteria	RCP2-54	SAR324_clade(Marine_group_B)	Spirochaetota
25 mm	N001_S33	6.6346e-05	0	3.3173e-05	0.113341	0	3.3173e-05	2.21153e-05	0.000906729	0	0	0	0	0	0.00014375	0	2.21153e-05	0	0	0	3.3173e-05	0	0	0	0	0	0	0	0.190192	1.10577e-05	0	0	0	0	0	0	0	0	0	0	0	0	3.3173e-05	0.0687787	8.84613e-05	0.626284	0	0	0
25 mm	N003_S35	0.00155596	0.000150577	0.000167308	0.0784005	0	3.34616e-05	0.000451732	0.11996	0.00679271	0	0	8.3654e-05	0.000150577	0.00122135	0	0.00020077	0	0	0	0.000769617	0	0	0.000334616	0	0	0.000150577	8.3654e-05	0.0845742	0.103246	0	0	0	0	0	0	0	0	0	0.000987117	0	0	0	0.00240924	0.00205789	0.59473	0	0	0
25 mm	N005_S37	0	0	2.43235e-05	0.00892673	0	0	6.08088e-05	0.00134995	2.43235e-05	0	0	6.08088e-05	1.21618e-05	0.000145941	0	0	0	0	0	0	0	0	0	0	0	0	0	0.0568319	0.000498632	1.21618e-05	0	0	0	0	0	0	0	0	9.7294e-05	0	0	3.64853e-05	0.175604	0.000133779	0.75606	0	0	0
25 mm	N007	0	0	0	0.0982589	0	0	9.37734e-05	0.0435265	3.12578e-05	0	0	0	0	6.25156e-05	0	1.56289e-05	0	0	0	0	0	0	0	0	0	0	0	0.0595305	0.0463866	0.000125031	0	0	0	0	0	0	0	0	4.68867e-05	0	0	0	0.000640785	0.000203176	0.751047	0	0	0
25 mm	N009	0	0	0.000204016	0.127174	0	0	3.60027e-05	0.103736	2.40018e-05	0	0	0	0.000168013	9.60073e-05	0	6.00046e-05	0	0	0	6.00046e-05	0	0	7.20055e-05	0	0	0	0	0.0552402	0.00643249	0	0	0	0	0	0	0	0	0	0	0	0	1.20009e-05	0.108116	0.000276021	0.598233	0	0	0
25 mm	N011	0.000604066	0	0.0146089	0.163098	0	0.00101737	0.000906099	0.0228273	0.00577042	0	0	0	3.1793e-05	0.0132418	0	0.0022414	0	0	0	0.000445101	0	0	9.53789e-05	0	7.94824e-05	9.53789e-05	0.000127172	0.552164	0.00610425	0.00778928	0	0	0	0	0	0	0	6.35859e-05	0.00640628	0	0	0.00054048	0.00298854	0.0217941	0.169679	0.000460998	0	0
25 mm	N013	0	0	4.28941e-05	0.136971	0	0	0.000150129	0.00805336	5.36176e-05	0	0	0	1.07235e-05	6.43411e-05	0	0	0	0	0	0	0	0	0	0	0	0	0	0.0179512	0.00376395	0	0	0	0	0	0	0	0	0	5.36176e-05	0	0	0.000107235	0.0882974	0	0.744223	0	0	0.000171576
25 mm	N015	0	0	1.94352e-05	0.169786	0	0	0	0.00256545	5.83056e-05	0	0	0	0	1.94352e-05	0	0	0	0	0	0	0	0	0	0	0	0	0	0.0858648	0.00303189	0	0	0	0	0	0	0	0	0	0	0	0	0	1.94352e-05	0	0.738616	0	0	0
25 mm	N017	0	0	0	0.0652789	0	0	0	0.022521	0	0	0	0	6.17353e-05	3.70412e-05	0	0	0	0	0	0	0	0	1.23471e-05	0	0	0	0	0.242916	0.000407453	0	0	0	0	0	0	0	0	0	0	0	0	0	0.165623	7.40823e-05	0.503044	0	0	0
25 mm	N019	6.43824e-05	0	0	0.0893241	0	0	9.01353e-05	0.00562702	0	0	0	0	1.28765e-05	2.5753e-05	0	2.5753e-05	0	0	0	0.000244653	0	0	7.72589e-05	0	0	0	0	0.0832078	0.00117176	0	0	0	0	0	0	0	0	0	0	0	0	0	0.0938953	7.72589e-05	0.726143	0	0	1.28765e-05
25 mm	N021	4.04776e-05	0	0.000472239	0.00497875	0	0	5.39702e-05	0.00341361	0.000148418	0	0	0	0.00010794	0.000607165	0	0.000377791	0	0	0	6.74627e-05	0	0	0	0	0	0	0	0.321001	0.00190245	5.39702e-05	0	0	0	0	0	0	0	5.39702e-05	0.000364299	0	0	1.34925e-05	0.00219928	0.000566687	0.663145	0	0	0
25 mm	N023	0.000634547	0	0.0217332	0.247292	0	0	0.00358066	0.0168381	0.00346734	0	0	0	0	0.0131215	0	0.000997145	0	0	0	0.00038526	0.000543897	0	0.000203961	0	2.26624e-05	0.00201695	9.06495e-05	0.46791	0.00373929	0.00145039	0	0	0	0	0	0	0	0.00188098	0.0102887	0.000498572	0	0.000929157	0.00618683	0.0163622	0.166229	0.000634547	0	0
25 mm	N026	0	0	4.0529e-05	0.0208995	0	0	2.70194e-05	0.104957	0.000121587	0	0	0	6.75484e-05	0.000661974	0	0.00124289	0	0	0	0.000378271	0	0	0	0	0	5.40387e-05	0	0.202551	0.00124289	8.10581e-05	0	0	0	0	0	0	0	0	0.000189136	0	0	0.000135097	0.00362059	0.00105376	0.662244	2.70194e-05	0	0
25 mm	N028	0.000623919	0	0.000766529	0.216108	0	0	0.000463483	0.00447439	0.000713051	0	0	0	0.000106958	0.000766529	0	0	0	0	0	0.000748703	0	0	0	0	0	0	0	0.200902	0.000944792	0	0	0	0	0	0	0	0	0	0.00057044	3.56525e-05	0	0	0.000124784	0.00328003	0.567767	0.000124784	0	0
25 mm	N030	0.0026832	0	0.0138149	0.274049	0	0.000761449	0.00464121	0.0540629	0.00645419	0	0	0	0.000108778	0.0208855	0	0.00145038	0	0	0	0.00141412	0	0	3.62595e-05	0	0	3.62595e-05	0	0.080351	0.00474999	0.0026832	0	0	0	0	0	0	0	3.62595e-05	0.00732441	0	0	3.62595e-05	0.00413358	0.0345553	0.468219	0.000362595	0	0
25 mm	N032	0	0	0.000243089	0.0408216	0	0	0.000121545	0.00928948	8.68176e-05	0	0	0	0.000190999	0.000538269	0	8.68176e-05	0	0	0	0.000104181	0	0	0	0	0	0	0	0.0546256	0.00998403	0	0	0	0	0	0	0	0	0	0.000399361	0	0	0	0.000451452	0.000138908	0.882727	0	0	0
25 mm	N034	0.000922084	0	0.00541046	0.0965205	0	9.49204e-05	0.00181705	0.0391072	0.00132889	0	0	0	0.000230521	0.00640035	0	0.0454804	0	0	0	0.00341713	9.49204e-05	0	0.000189841	0	8.13603e-05	0.000786483	0.000216961	0.0247471	0.00341713	0.00142381	0	0	0	0.000135601	0	0	0	0.001017	0.00130177	9.49204e-05	0	0.000284761	0.0147398	0.00748515	0.736569	0.000257641	0	0.000691563
25 mm	N036	0	0	0.000621627	0.0934108	0	0.000242586	0.000379041	0.0153587	0.00210747	0	0	0	3.03232e-05	0.00203166	0	0.00570077	0	0	0	0.019513	0	0	0	0	0	0	0.000106131	0.264934	0.00824792	0.000181939	0	0	0	0	0	0	0	0.000212263	0.000924859	0	0	0	0.000333556	0.00438171	0.580053	9.09697e-05	0	0
25 mm	N038	0.00198659	0	0.0321402	0.202561	0	0.00106424	0.00223491	0.0688744	0.00551634	0	0	0	0	0.0170634	0	0.00124162	0	0	0	0.000319273	0	0	0.000177374	0	0.000301536	0.000674022	0.000266061	0.0118131	0.00202207	0.00532122	0	0.000141899	0	7.09497e-05	3.54748e-05	0	0	0.000603072	0.013445	0.000195112	0	0.00106424	0.00230586	0.0201674	0.595481	0.000301536	0	0
25 mm	N040	0.000104331	0	0.000556435	0.0214401	0	0	0.000208663	0.0287259	5.21657e-05	0	0	0	5.21657e-05	0.000938983	0	0.00410371	0	0	0	0	0	0	0	0	0	0	0	0.0149716	0.00711193	0.000104331	0	0	0	0	0	0	0	0	0.000382549	0	0	0	0.00147803	0.000312994	0.918378	3.47772e-05	0	0.00024344
25 mm	N046	0	0	0.000179109	0.203306	0	0	0.000250752	0.0259529	0.000447772	0	0	0	7.16435e-05	0.000967187	0	0.00259708	0	0	0	0.000125376	0	0	3.58218e-05	0	0	0	8.95544e-05	0.136767	0.0531595	0.000734346	0	0	0	0	0.000143287	0	0	0	0.000107465	0	5.37326e-05	5.37326e-05	0.00904499	0.00200602	0.558586	0	0	0
25 mm	N054	0.000113748	0	0.00157352	0.0175836	0	1.89581e-05	0.0012228	0.00382005	0.000142185	0	0	0	0	0.00111853	0	0.00299537	0	0	0	0.000161144	4.73952e-05	0	0	0	0	0.000104269	7.58323e-05	0.0492815	0.000663532	0.000322287	0	0	0	1.89581e-05	0	0	0	0	0.000862592	1.89581e-05	0	7.58323e-05	0.000322287	0.00227497	0.915675	4.73952e-05	5.68742e-05	3.79161e-05
25 mm	N056	0	0	0.0235637	0.381452	0	0.000224417	0.0136333	0.0370287	0.00920108	0	0	0	0.00067325	0.0218806	0	0.00201975	0	0	0	0	0.000561041	0	0.00162702	0	0	0.00258079	0.000448833	0.140204	0.0138016	0.00432002	0.000280521	0	0	5.61041e-05	0	0	0	0.00482496	0.0144188	0.000785458	0	0.00100987	0.00370287	0.0353456	0.255049	0.00190754	0	0
25 mm	N059	0.000180412	0	0.000322165	0.00707474	0	0	0.000270619	0.00775773	2.57732e-05	0	0	0	0.000128866	0.000115979	0	3.86598e-05	0	0	0	0.000373711	0	0	0.000103093	0	6.4433e-05	0	0	0.192964	0.00282216	0	0	0	0	0	0	0	0	0	0.000231959	6.4433e-05	0	0	0.0152448	0.000309278	0.771559	0	0	0.000257732
25 mm	N062	0.000458911	0	0.0112761	0.13528	0	0	0.00583473	0.0197004	0.00563805	0	0	0	0	0.0105877	0	0.0031796	0	0	0	0.000163897	0.000327794	0	0.000229456	0	0	0.0030157	0	0.637231	0.0020651	0.00167175	0	0	0	0.000196676	0	0	0	0.000655587	0.00583473	0.000426132	0	0.00147507	0.00108172	0.0207493	0.109778	0.00144229	0	0
25 mm	N065	4.02439e-05	0	0.00010061	0.00315914	0	0	0.00177073	0.00108658	0	0	0	0	0	0.000140854	0	8.04878e-05	0	0	0	0	0	0	0	0	0	0	0	0.861159	0.000342073	4.02439e-05	0	0	0	0	0	0	0	0	0	0	0	0	0	0.000201219	0.131758	0	0	0
25 mm	N067	0	0	0.00116213	0.0103746	0	0	0.000760665	0.0020707	0	0	0	0	0	0.00050711	0	6.33888e-05	0	0	0	4.22592e-05	0	0	6.33888e-05	0	0	2.11296e-05	0	0.152323	0.000485981	0.000211296	0	0	0	0	0	0	0	0	0.000422592	0	0	0	0.000190166	0.00160585	0.828385	0	0	0
25 mm	N070	0	0	0	0.0856853	0	0	5.08066e-05	0.0147847	0	0	0	0	0	2.54033e-05	0	0	0	0	0	0	0	0	0	0	0	0	0	0.00950083	7.62098e-05	0	0	0	0	0	0	0	0	0	0	0	0	0	0.189102	0	0.700775	0	0	0
25 mm	N071	0	0	0.000236453	0.00516256	0	0	0.00135961	0.0628571	0	0	0	0	0	5.91133e-05	0	0	0	0	0	0	0	0	5.91133e-05	0	0	0	0	0.0228966	0.00181281	0	0	0	0	0	0	0	0	0	7.88177e-05	0	0	0	0.0193695	0.000453202	0.885537	0	0	0
25 mm	N077	0	0	3.18174e-05	0.0338749	0	0	0.000159087	0.00281054	0	0	0	0	0	0.000190904	0	0	0	0	0	0	3.18174e-05	0	0	0	0	0	0	0.0230676	0.00235449	0	0	0	0	0	0	0	0	0	8.48464e-05	0	0	0	0.0123452	0.000265145	0.924423	0	0	0
25 mm	N078	0	0	0.00247582	0.0818816	0	7.69685e-05	0.000782513	0.0252328	0.00124432	0	0	0	0	0.00237319	0	0.00375863	0	0	0	0.00549042	8.97965e-05	0	0	0	0	0.000230905	0	0.053198	0.0105447	0.00182159	0	0	0	0	0	0	0	5.13123e-05	0.00110321	0	0	0.000282218	0.00523386	0.00314288	0.799151	0.000205249	0	0
25 mm	N080	0.000618359	0	0.00281516	0.0975054	0.000178999	3.25452e-05	0.00177371	0.0430573	0.00203407	0	0	0	0.000602086	0.00330334	0	0.000829903	0	0	0	0.000797357	0	0	0.000162726	0	9.76356e-05	0.000227816	4.88178e-05	0.15236	0.0192179	0.000504451	0	0	0	0	0	0	0	0.000113908	0.00125299	0	0	0.00037427	0.0640815	0.00569541	0.599304	9.76356e-05	0	0.000260362
25 mm	N083	0.00081696	0	0.00300914	0.0794494	4.0848e-05	0	0.00088504	0.0323108	0.0033223	0	0	0	0	0.00592296	0	0.000163392	0	0	0	0.000394864	0	0	2.7232e-05	0	0	0.00129352	0.000122544	0.0279264	0.00383971	0.00054464	0	0	0	1.3616e-05	0	0	0	0.000313168	0.00261427	0.000313168	0	0.000639952	0.0192666	0.00600466	0.808205	0.000231472	0	0
25 mm	N085	0	0	2.74093e-05	0.00375507	0	0	0.000397434	0.00223386	0	0	0	0	0	8.22278e-05	0	1.37046e-05	0	0	0	0.000137046	0	0	0	0	0	0	0	0.675118	0.000191865	1.37046e-05	0	0	0	0	0	0	0	0	5.48186e-05	4.11139e-05	0	0	0.0128275	2.74093e-05	0.304997	0	0	0
25 mm	N088	0	0	0.000360825	0.131928	0	0	0.000103093	0.00726804	0.00014433	0	0	0	0	0.00104124	0	0.000597938	0	0	0	3.09278e-05	0	0	0	0	0	3.09278e-05	0	0.137443	0.0022268	5.15464e-05	0	0	0	0	0	0	0	0	0.000164948	0	0	3.09278e-05	0.0337423	0.000639175	0.683845	4.12371e-05	0	0
25 mm	N091	0.000174481	0	0.000780031	0.0438152	0	0	0.000174481	0.0129321	0.000112899	0	0	0	0	0.00234009	0	0.00159085	0	0	0	0.000605551	0	0	2.05271e-05	0	0	0	2.05271e-05	0.133508	0.000697923	0.000256589	1.02636e-05	0	0	0	0	0	0	0	0.000728713	0	0	6.15814e-05	0.000328434	0.000954512	0.800004	0	0	0
25 mm	N093	0	0	2.13165e-05	0.0242262	0	0	0.000127899	0.0272958	0	0	0	0	0	1.06583e-05	0	5.32913e-05	0	0	0	6.39495e-05	0	0	0	0	0	0	0	0.0641307	0.000117241	0	0	0	0	0	0	0	0	0	0	0	0	0	0.312724	1.06583e-05	0.571165	0	0	0
25 mm	N095	1.6811e-05	0	0.00242078	0.0171808	0	5.04329e-05	0.00119358	0.0158191	0.000184921	0	0	0	0.000554762	0.00213499	0	0.00016811	0	0	0	0.0012272	0	0	0.000235353	0	3.36219e-05	8.40548e-05	0.000117677	0.901034	0.000975036	0.000672438	0	0	0	0	0	0	0	0.000235353	0.000689249	6.72438e-05	0	0.000100866	0.000790115	0.00495923	0.0464319	0.000117677	0	0.000470707
25 mm	N097	0	0	1.2455e-05	0.00087185	0	0	6.2275e-05	0.0173623	0	0	0	0	8.7185e-05	0	0	1.2455e-05	0	0	0	0.000112095	0	0	0	0	0	0	0	0.0901992	0.000585385	0	0	0	0	0	0	0	0	0	0	0	0	0	7.473e-05	6.2275e-05	0.890558	0	0	0
25 mm	N098	0.000320782	0	0.00108572	0.178675	0	0.000320782	0.00135715	0.0173962	0	0	0	0	0.000246755	0.000789617	0	0.00172729	0	0	0	0.0379263	0	0	0.000123378	0	0	0	0	0.432932	0.000888319	0.000320782	0	0	0	0	0	0	0	0	0.0023195	0	0	0	0.0011104	0.000616888	0.321645	0	0	0.000123378
25 mm	N099	8.13944e-05	0	0.0002093	0.0134533	4.65111e-05	0	0.000255811	0.00484878	0	0	0	0	0	0.000337205	0	0.000116278	0	0	0	0.000453483	0	0	0	0	0	6.97666e-05	0	0.317078	0.00175579	1.16278e-05	0	0	0	0	0	0	0	0	0.000162789	0	0	0	0.00106976	0.000709294	0.659178	6.97666e-05	0	0
25 mm	N101	6.95265e-05	0	5.79388e-05	0.00133259	0	0	0.00020858	0.000996547	0	0	0	0	0	0.000162229	0	0	0	0	0	6.95265e-05	0	0	3.47633e-05	0	0	0	1.15878e-05	0.192588	0.000370808	0	0	0	0	0	0	0	0	0	0	0	0	0	0.195173	0.000115878	0.608797	0	0	0
25 mm	N104	0	0	8.02311e-05	0.054156	0	0	0	0.00754172	0	0	0	0	0.000160462	0	0	0	0	0	0	0	0	0	0	0	0	0	0	0.0170625	0.00296855	0	0	0	0	0	0	0	0	0	0	0	0	0	0	0	0.917549	0	0	0
25 mm	N105	0	0	0.00150575	0.0240022	0	0	0.000561848	0.00795577	0.000337109	0	0	0	0	0.00280924	0	0.000337109	0	0	0	8.98957e-05	0	0	0.000314635	0	2.24739e-05	0.000247213	0.00011237	0.244516	0.000292161	0	6.74218e-05	0	0	0	0	0	0	0.000292161	0.000786588	4.49479e-05	0	0.000224739	0.198467	0.00238224	0.512563	2.24739e-05	0	0
25 mm	N107	0	0	0	0.0247973	0	0	0.00101372	0.0140362	0	0	0	0	0.000649823	0	0	0	0	0	0	0.000259929	0	0	0	0	0	0	0	0.107403	0.00566646	0	0	0	0	0	0	0	0	0	0.000181951	0	0	0	0.0133084	0.000311915	0.83219	0	0	2.59929e-05
25 mm	N108	0.0010154	0	0.00236927	0.160828	0	0.000197439	0.00177695	0.0122412	0.0045693	0	0	0	0	0.00561291	0	0.00442827	0	0	0	0.000874372	5.64111e-05	0	0	0	0	0.000930784	0.00025385	0.0426186	0.000479495	0.000592317	0	0	0	0	0	0	0	0.000197439	0.00298979	8.46167e-05	0	0.000225644	0.0168669	0.0066001	0.728155	8.46167e-05	0	0
25 mm	N110	0	0	2.09288e-05	0.0176849	0	0	0	0.0141479	0	0	0	0	4.18576e-05	0.000104644	0	4.18576e-05	0	0	0	0.000104644	0	0	0	0	0	0	0	0.029991	0.000376719	0	0	0	0	0	0	0	0	0	0	0	0	0	0.119713	2.09288e-05	0.817752	0	0	0
25 mm	N112	0	0	0	0.112135	0	0	0	0.00861966	3.97219e-05	0	0	0	0	0.000278054	0	0.000158888	0	0	0	3.97219e-05	0	0	0	0	0	0	0	0.0514399	0	7.94439e-05	0	0	0	0	0	0	0	0	0	0	0	7.94439e-05	0.0937835	3.97219e-05	0.733227	0	0	0
25 mm	N113	0	0	0.00016676	0.00152169	0	0	0.000104225	0.00239718	6.25352e-05	0	0	0	0	0.000145915	0	0.000416901	0	0	0	0.000437746	0	0	0	0	0	0	0	0.10162	0.000396056	6.25352e-05	0	0	0	0	0	0	0	0	0	0	0	4.16901e-05	0.0356451	0	0.856836	0	0	0
25 mm	N115	0.000872051	0	0.016569	0.349935	0	0.000436025	0.00455404	0.0477206	0.00736398	0	0	0	0	0.0507243	0	0.0963616	0	0	0	0.000775156	0.000145342	0	0	0	0.000387578	0.00121118	0.000339131	0.0175864	0.00203479	0.00460249	0	0	0	0	0	0	0	0.00164721	0.0126932	0.000436025	0	0.00188944	0.00222857	0.0395814	0.314374	0.000920498	0	0
25 mm	N117	0	0	0.000272744	0.0328808	0	0	0.000181829	0.0273956	6.06097e-05	0	0	0	0	0.00109098	0	0.0125765	0	0	0	0.0018789	0	0	0	0	0	0	0	0.0520032	0.00139402	3.03049e-05	0	0	0	0	0	0	0	0	0.00145463	0	0	0	0.00506091	0.00100006	0.862477	6.06097e-05	0	0
25 mm	N120	8.79843e-05	0	8.79843e-05	0.0042819	0	8.79843e-05	0.000205297	0.0110567	0	0	0	0	0.000117312	0.000293281	0	0.000879843	0	0	0	0.000117312	0	0	0	0	0	0	0	0.0141361	0.0033434	0	0	0	0	0	0	0	0	0	2.93281e-05	0	0	2.93281e-05	0.000674546	0.000527906	0.962489	0	0	8.79843e-05
25 mm	N121	0	0	3.7365e-05	0.00960281	0	0	0.00029892	0.00220454	3.7365e-05	0	0	0	7.473e-05	0.00022419	0	0.00014946	0	0	0	0	0	0	0	0	0	0	0	0.0313119	0.00052311	0	0	0	0	0	0	0	0	0	7.473e-05	0	0	0	0	0.00014946	0.954975	0	0	3.7365e-05
25 mm	N133	0	0	8.03041e-05	0.0631725	0	0	8.03041e-05	0.00538037	0.000107072	0	0	0	0	0.000481825	0	0.00013384	0	0	0	2.6768e-05	0	0	0	0	0	0	0	0.0254564	0.000160608	0.00013384	0	0	0	0	0	0	0	0	2.6768e-05	0	0	5.35361e-05	0.0413834	0.000508593	0.862198	5.35361e-05	0	5.35361e-05
25 mm	N135	0	0	0	0.00280827	0	0.000102119	0.000153178	0.00326781	0.000153178	0	0	0	0.000255297	0.000153178	0	5.10595e-05	0	0	0	0.000204238	0	0	0	0	0	0	0	0.281899	0.000663773	0	0	0	0	0	0	0	0	0	0	0	0	0	0.00541231	0.000306357	0.704008	0	0	0
25 mm	N137	0	0	0.000404658	0.0863271	0	4.4962e-05	0.000134886	0.00089924	0	0	0	0	0.000134886	0.00022481	0	0.000134886	0	0	0	0	0	0	0	0	0	0	0	0.0146576	0	8.9924e-05	0	0	0	0	0	0	0	0	0	0	0	0	0.0303494	4.4962e-05	0.866418	0.000134886	0	0
25 mm	N139	0	0	0.000146354	0.00241484	0	0	0.000292708	0.00278073	0.000219531	0	0	0	0	7.3177e-05	0	7.3177e-05	0	0	0	0	0	0	3.65885e-05	0	0	0	0	0.286781	0	0	0	0	0	0	0	0	0	0	3.65885e-05	0	0	0	0.000109765	0.000329296	0.705938	0	0	7.3177e-05
25 mm	N141	0	0	0.000183358	0.0375151	0	0.000183358	0.000806777	0.108622	0.000806777	0	0	0	0.00139352	0.00216363	0	0.0038872	0	0	0	0.000110015	3.66717e-05	0	0.00044006	0	3.66717e-05	0	0	0.302358	0.00392387	0.00106348	0	0	0	0	0	0	0	0.00022003	0.000146687	0	0	0	0.0164656	0.00267703	0.512083	0.000256702	0	0.000256702
25 mm	N143	0	0	0.000914868	0.038103	0	0.000173083	0.00064288	0.00830799	0.000445071	0	0	0	0	0.00111268	0	0.00600846	0	0	0	0.00123631	0	0	0	0	0	0.000197809	0	0.0117944	0.000766511	0.000271988	0	0	0	0	0	0	0	4.94523e-05	0.000494523	4.94523e-05	0	0.000123631	0.00551393	0.00165665	0.918799	0.000197809	0	0
25 mm	N145	0.000245724	0	0.0057991	0.0411343	0	9.82898e-05	0.00226066	0.0277177	0.00108119	0	0	0	0	0.00697857	0	0.000884608	0	0	0	0.000245724	0	0	0.000638883	0	0	0.000491449	0	0.250885	4.91449e-05	0.000491449	0	0	0	4.91449e-05	0	0	0	0.000835463	0.00388245	0	0	4.91449e-05	0.00309613	0.00629054	0.638294	0.000638883	0	0.000491449
25 mm	N147	0.000279581	0	0.000807679	0.185393	0	0.000248517	0.000683421	0.00465969	0.00232984	0	0	0	0	0.00736231	0	0.00310646	0	0	0	0.00217452	0	0	0	0	0	0.000186387	0	0.0390792	9.31937e-05	0.000217452	0	0	0	0	0	0	0	9.31937e-05	0.0010562	0	0	0.000559162	0.00857382	0.00239197	0.737877	0.000155323	0	0
25 mm	N149	0	0	0	0.0219705	0	0	0	0.000591339	0	0	0	0	0	0	0	0	0	0	0	0	0	0	4.54876e-05	0	0	0	0	0.00141012	6.82314e-05	0	0	0	0	0	0	0	0	0	0	0	0	0	0.283388	2.27438e-05	0.692435	0	0	0
25 mm	N151	0.000686076	0	0.00471304	0.0519031	0	5.96588e-05	0.000656246	0.0331106	0.000924711	0	0	0	2.98294e-05	0.00298294	0	0.0533648	0	0	0	0.00217754	0	0	5.96588e-05	0	0	0	5.96588e-05	0.0998688	0.00334089	0.00113352	0	0	0	0	0	0	0	0	0.00271447	0	0	0.000328123	0.00205823	0.00435509	0.731953	5.96588e-05	0	0.000387782
25 mm	N153	0	0	0.00272172	0.067346	0	0	0.0015932	0.0467339	0.000730218	0	0	0	0.00112852	0.00258895	0	0.00255576	0	0	0	0	0	0	0.000265534	0	0	0	0	0.0780337	0.0109865	0.000331917	0	0	0	0	0	0	0	0	0.00102894	0	0	0	0.0109533	0.00262215	0.767426	0	0	0
25 mm	N155	0	0	0.000102003	0.0248206	0	0	0.00248206	0.0132943	0.000306008	0	0	0	6.80018e-05	0.000646017	0	0.00846622	0	0	0	0.00428411	0	0	0.000102003	0	0	0	0.000102003	0.835266	0.000340009	0.000306008	0	0	0	0	0	0	0	0	0.000544014	0	0	0	0.00652817	0.00183605	0.0983986	0	0	0.000646017
25 mm	N157	0	0	0	0.00464243	0	0	0.000296326	0.0151785	0	0	0	0	0.000823127	0.000493876	0	0.000329251	0	0	0	0	0	0	0.000230475	0	0	0	0	0.00908732	0.000921902	6.58501e-05	0	0	0	0	0	0	0	0	3.29251e-05	0	0	0	0.00533386	0	0.962202	0	0	0
25 mm	N161	2.65901e-05	0	0.00356307	0.0306584	0	5.31802e-05	0.000558392	0.00691342	0.000265901	0	0	0	2.65901e-05	0.00239311	0	0.000265901	0	0	0	0	0	0	7.97703e-05	0	0	0.000292491	0	0.00959902	0.000558392	0.000212721	0	0	0	0	0	0	0	7.97703e-05	0.000771113	0.000186131	0	0.000425441	0.000319081	0.00135609	0.938231	0.000265901	0	0
25 mm	N163	0.000242463	0.000121232	0.00852663	0.0730623	0	0.00072739	0.00602118	0.0507153	0.00149519	0	0.000282874	0	0.000404106	0.020569	0.000161642	0.0121232	0	0	0	0.00246504	0	0	0.0244888	0	0.000404106	0	0.000363695	0.121636	0.00294997	0.00404106	0.00157601	0.000282874	8.08211e-05	0.00161642	0.000282874	0	0	0	0.00214176	0.000242463	0.000404106	0.000525337	0.0469167	0.0129314	0.584499	0	0	0.00274792
25 mm	N164	0.000788095	0	0.00857633	0.243058	0	0.000509944	0.00171527	0.0794122	0.00310602	0	0	0	0	0.00802003	0	0.00407955	0	0	0	0.0129804	0	0	4.63585e-05	0	0	0.00217885	0	0.144685	0.00449678	0.00106625	0	0	0	0	0	0	0	0.000278151	0.004914	0	0	0.000788095	0.0159473	0.00662927	0.443466	0.000463585	0	0
25 mm	N165	7.74413e-05	0	0.00530473	0.0336095	0	0.000232324	0.000929296	0.0125455	0.0013165	0	0	0	0	0.00518857	0	0.00058081	0	0	0	3.87207e-05	7.74413e-05	0	0	0	0	0.000542089	0.000193603	0.0109579	0.000154883	0.00058081	0	0	0	0	0	0	0	0.000232324	0.00123906	0.000193603	0	7.74413e-05	0.000425927	0.00344614	0.918532	3.87207e-05	0	0
25 mm	N166	0	0	0	0.0146519	0	0	2.88992e-05	0.125972	0	0	0	0	0	5.77985e-05	0	0	0	0	0	0	0	0	0	0	0	0	0	0.0380603	0.000115597	0	0	0	0	0	0	0	0	0	0	0	0	0	0.213392	0	0.607722	0	0	0
25 mm	N180	0	0	0.000402223	0.0423797	0	0	0.00606991	0.0329457	0	0	0	0	0.000329092	0.00318122	0	0.00449759	0	0	0	0	0	0	0.00135293	0	0	0	0	0.15471	0.00387597	0.000621618	0	0	0	0	0	0.000182829	0	0	0.000109697	0	0	0.000219394	0.0143338	0.00343718	0.725099	0	0	0
25 mm	N183	0	0	0	0.0267195	0	0	0.000119283	0.00021471	0	0	0	0	0	4.77133e-05	0	0	0	0	0	4.77133e-05	0	0	0	0	0	0	0	0.147482	2.38567e-05	0	0	0	0	0	0	0	0	0	0	0	0	0	0.0661307	4.77133e-05	0.758976	0	0	0
25 mm	N185	0	0	0	0.0245096	0	0	0.00027971	0.0117129	0	0	0	0	0.000139855	0	0	0	0	0	0	3.49638e-05	0	0	0	0	0	0	0	0.0310479	0.00723751	0	0	0	0	0	0	0	0	0	0	0	0	0	0.000524457	0.000104891	0.924233	0	0	0.000104891
25 mm	N187	0	0	0	0.0200325	0	0	0	0.10761	0	0	0	0	0	0	0	0	0	0	0	0	0	0	0	0	0	0	0	0.0952846	9.7561e-05	0	0	0	0	0	0	0	0	0	0	0	0	0	0.152618	0	0.624358	0	0	0
25 mm	N188	0	0	5.88114e-05	0.00208781	0	0	0	0.00523422	0	0	0	0	0	0.000147029	0	2.94057e-05	0	0	0	0	0	0	0	0	0	0	0	0.0106155	0.0010292	0	0	0	0	0	0	0	0	0	0	0	0	0	0.00502838	0	0.975593	0	0	0
25 mm	N198	6.24305e-05	0	8.74028e-05	0.0452996	0	0.000262208	0.000312153	0.0533531	4.99444e-05	0	0	0	0.000799111	0.000461986	0	0.000274694	0	2.49722e-05	0	0	0	0	3.74583e-05	0	0	0.000112375	0	0.10522	0.0145213	6.24305e-05	0	0	0	0	0	0	0	0	0.000324639	0	0	0	0.0119742	0.000574361	0.765548	0	0	0.000149833
25 mm	N201	0.000294844	0	0.0013619	0.045406	0	0.000154442	0.000294844	0.0118359	0.00133382	0	0	0	0.000126362	0.00262552	0	0.00063181	0	0	0	0.000421206	2.80804e-05	0	7.02011e-05	0	0	0.000435247	0	0.0311693	0.00327137	0.000322925	0.000126362	0	0	0	0	0	0	0.000196563	0.00063181	1.40402e-05	0	8.42413e-05	0.295364	0.00297652	0.598338	0.000126362	0	0
25 mm	N206	0	0	0.000141545	0.0174897	0	2.65397e-05	0.000283091	0.0170916	8.84658e-05	0	0	0	0.000513102	0.00036271	0	0	0	0	0	0	0	0	0	0	0	0	0	0.064642	0.00388365	0	0	0	0	0	0	0	0	0	2.65397e-05	0	0	0	0.0090589	0.000168085	0.885897	0	0	0
25 mm	N209	0.00198167	0	0.00116	0.0789927	0	8.05555e-05	0.00087	0.0337366	0.00256167	0	0	0	0	0.00713722	0	0.000257778	0	0	0	0.000676666	0.000193333	0	1.61111e-05	0	3.22222e-05	0	1.61111e-05	0.202823	0.000177222	0.000773333	0	0	0	0	0	0	0	6.44444e-05	0.00151444	3.22222e-05	0	1.61111e-05	0.00230389	0.00555833	0.655722	8.05555e-05	0	0
25 mm	N212	0	0	0.000184238	0.00399567	0	0	0.000333932	0.00138179	0	0	0	0	0	8.06043e-05	0	0.000345447	0	0	0	0	0	0	9.21192e-05	0	0	0	0	0.0138409	0.000472111	0	0	0	0	0	0	0	0	0	0	0	0	0	0.000472111	0.000230298	0.97841	0	0	0
15 mm	N002_S34	0	0	0.000784929	0.0377289	0	0	0.000143904	0.0292255	0.000261643	0	0	0	3.92465e-05	0.000771847	0	0.000104657	0	0	0	3.92465e-05	1.30822e-05	0	0	0	0	0	0	0.314704	0.0240319	9.15751e-05	0	0	0	0	3.92465e-05	0	0	1.30822e-05	0.000601779	0	0	0	0.00851648	0.00116431	0.580207	6.54108e-05	0	0
15 mm	N004_S36	0.00070762	0	0.000663394	0.122507	0	0.00035381	0.000486489	0.174782	0.00077396	0	0	0	0	0.00590421	0	0.000154792	0	0	0	0.000398036	8.84525e-05	0	0.000199018	0	4.42263e-05	0	0	0.340675	0.136084	0.000199018	0	0	0	0	0	0	0	0	0.000375923	0.000221131	0	8.84525e-05	0.0158551	0.00367078	0.19422	0.000176905	0	0.000221131
15 mm	N006_S38	0	0	4.9026e-05	0.0142666	0	0	0.000114394	0.0383383	0	0	0	0	4.9026e-05	1.6342e-05	0	8.171e-05	0	0	0	0	0	0	0	0	0	0	0	0.0984769	0.0308047	0	0	0	0	0	0	0	0	0	6.5368e-05	0	0	0	0.111616	9.8052e-05	0.705811	0	0	0
15 mm	N008	0	0	0	0.127927	0	0	0.000248432	0.0851189	0	0	0	0	0.000124216	0.000108689	0	0	0	0	0	1.5527e-05	0	0	0	0	0	0	0	0.107152	0.0786908	0	0	0	0	0	0	0	0	0	7.76349e-05	0	0	0	0.000403702	0.00015527	0.599435	0	0	0
15 mm	N010	0	0	0.000685721	0.113071	0	5.83592e-05	0.000466874	0.0518959	0.000452284	0	0	0	4.37694e-05	0.00072949	0	0.000320976	0	0	0	0.000291796	0	0	7.2949e-05	0	0	0	0	0.157453	0.0407785	0.000175078	0	0	0	0	0	0	0	0	8.75388e-05	0	0	0	0.0585927	0.000423104	0.57408	0	0	0
15 mm	N012	0.00011496	0	0.00586297	0.115363	0	0	0.00178188	0.21534	0.00479001	0	0	0	1.916e-05	0.0125115	0	0	0	0	0	0.00034488	0	0	3.832e-05	0	0	0	0.00011496	0.259657	0.0101931	0.00155196	0	0	0	0	0	0	0	0	0.0140635	0	0	0.00032572	0.0296789	0.0131246	0.308227	0.000440681	0	0
15 mm	N014	0	0	0.000299217	0.0113388	0	0	0	0.0284886	0	0	0	0	1.57483e-05	0.000110238	0	0	0	0	0	0	0	0	0	0	0	0	0	0.0373549	0.0193704	0	0	0	0	0	0	0	0	0	0	0	0	0	0.0146302	0	0.88836	0	0	0
15 mm	N016	0	0	0	0.034833	0	0	2.47746e-05	0.0145427	0	0	0	0	2.47746e-05	0	0	0	0	0	0	0	0	0	0	0	0	0	0	0.303439	0.0103805	0	0	0	0	0	0	0	0	0	0	0	0	0	0.00168467	0	0.634811	0	0	0
15 mm	N018	0	0	6.95072e-05	0.0306353	0	0	0	0.0325641	0.00043442	0	0	0	0.000208522	0.000451797	0	0	0	0	0	0	0	0	0	0	0	0	0.000104261	0.187252	0.0050914	0.000104261	0	0	0	0	0	0	0	0	0.000260652	0	0	0	0.0560923	1.73768e-05	0.686644	0	0	6.95072e-05
15 mm	N020	0	0	0	0.0115605	0	0	0	0.000973059	0	0	0	0	0	5.80931e-05	0	0	0	0	0	0	0	0	0	0	0	0	0	0.17531	0.000261419	0	0	0	0	0	0	0	0	0	0	0	0	0	0.142415	0	0.669363	0	0	5.80931e-05
15 mm	N022	0.000290475	0	0.000767683	0.0124697	0	0	0.000269726	0.020271	0.000539453	0	0	0	0.000352719	0.00145237	0	0.000560201	0	0	0	0.00022823	6.22445e-05	0	0	0	0	0	0	0.173621	0.0138183	8.29927e-05	0	0	0	0	0	0	0	0.000207482	0.000311223	0	0	0.000248978	0.0080088	0.00022823	0.764467	0	0	0.000518704
15 mm	N024	0.000321182	0	0.00703388	0.249526	0	0	0.00142926	0.022001	0.000947487	0	0	0	4.81773e-05	0.00452867	0	0	0	0	0	0.000112414	0.000144532	0	0.000128473	0	0	0.00138108	9.63546e-05	0.603051	0.0038863	0.000449655	0	0	0	0	9.63546e-05	0	0	0.000594187	0.00279428	4.81773e-05	0	4.81773e-05	0.00269793	0.00793319	0.0848242	0.000562068	0	0.000144532
15 mm	N027	0	0	0.000348068	0.0545128	0	0	0.000227583	0.115023	0.000120485	5.3549e-05	0	0	1.33872e-05	0.00289164	0	0.000481941	0	0	0	0	0	0	0.000174034	0	0	0	0	0.143364	0.000602426	0.000763073	0	0.000160647	0	8.03234e-05	0	0	0	0	0.00145921	0	0	0	0.00364133	0.00969236	0.665306	0	0.000107098	0
15 mm	N029	0	0	0	0.185191	0	0.00256164	0	0.0170669	0	0	0	0	0.000176113	0.000112072	0	0	0	0	0	0.00198527	0	0	0	0	0	0	0	0.193804	0.000352225	0	0	0	0	0	0	0	0	0	0.00121678	0	0	0	0.00300993	0.00177714	0.592491	0	0	0
15 mm	N031	0	0	0.00186237	0.0817939	0	0	0.000360458	0.0316902	0.00309393	0	0	0	6.00763e-05	0	0	0	0	0	0	0.00366465	0	0	0	0	0	0	0	0.603166	6.00763e-05	0	0	0	0	0	0	0	0	0	0	0	0	0	0.00321408	0	0.268751	0	0	0
15 mm	N033	0	0	0	0.00915634	0	0	0	0.00207289	0	0	0	0	7.63029e-05	0	0	0	0	0	0	3.81514e-05	0	0	3.81514e-05	0	0	0	0	0.162779	0.000724877	0	0	0	0	0	0	0	0	0	0	0	0	3.81514e-05	0.0964723	6.35857e-05	0.728476	0	0	6.35857e-05
15 mm	N035	8.91438e-05	0	0.000891438	0.240881	0	1.48573e-05	0.000490291	0.00959781	0.000118858	0	0	0	0.000267431	0.000802294	0	0.000683436	0	0	0	0.000564577	0	0	1.48573e-05	0	0	0.00016343	0	0.708812	0.000490291	0.000326861	0	0	0	0	0	0	0	1.48573e-05	0.000445719	1.48573e-05	0	4.45719e-05	0.00087658	0.00109944	0.0322255	8.91438e-05	0	0.000267431
15 mm	N037	0	0	0	0.0327664	0	0	0.000408219	0.030181	0	0	0	0	0	0	0	0	0	0	0	0.00157845	0	0	0	0	0	0	0	0.311471	0.00103415	0.00106137	0	0	0	0	0	0	0	0	0	0	0	0	0.0102327	0	0.610695	0	0	0
15 mm	N039	6.02398e-05	0	0.000923676	0.0455212	0	0	0.0001004	0.0093974	8.03197e-05	0	0	0	6.02398e-05	0.00134535	0	0.000220879	0	0	0	0.000160639	0	0	4.01598e-05	0	2.00799e-05	0.00012048	0	0.0902994	0.000923676	0.0001004	0	0	0	0	0	0	0	4.01598e-05	0.000522078	0	0	6.02398e-05	0.056284	0.00104416	0.792032	0.00012048	0	4.01598e-05
15 mm	N041	0.000514648	0	0.014034	0.109442	0	0	0.00154394	0.220546	0.00130641	0	0	0	0.00290974	0.0103325	0	0.000613618	0	0	0	0.000633413	1.97941e-05	0	0.000771971	0	0	0.000613618	1.97941e-05	0.218369	0.0121932	0.00106888	0	0	0	9.89707e-05	0	0	0	0.000435471	0.00340459	7.91766e-05	0	0.000613618	0.00294933	0.00740301	0.381591	0.000633413	0.000118765	0.00211797
15 mm	N047	0	0	0.000265934	0.0743019	0	0	0.00117011	0.149153	0	0	0	0	0	0	0	0	0	0	0	0	0	0	0	0	0	0	0	0.242461	0.145909	0	0	0	0	0	0	0	0	0	0	0	0	0	0.00157787	0	0.385161	0	0	0
15 mm	N055	0.000421727	0	0.00799173	0.0505019	0	0.000105432	0.00314187	0.0118716	0.0009278	0	0	0	0	0.00598853	0	8.43455e-05	0	0	0	0	0	0	0.000105432	0	0	0.00126518	0.000105432	0.0744981	0.00208755	0.00132844	0	0	0	0	0	0	0	0.000253036	0.00242493	8.43455e-05	0	0.00101215	0.00286775	0.0068109	0.824519	0.000442814	0	0
15 mm	N057	9.31359e-05	0	0.000651951	0.093912	0	0	0.000372544	0.00936016	0.000900314	0	0	0	0.00023284	0.00190929	0	0.00107106	0	4.65679e-05	0	0	0	0	4.65679e-05	0	0	4.65679e-05	0	0.0454969	0.00319767	0.000108659	0	0	0	0	0	0	0	0	0.00023284	0	0	7.76132e-05	0.0620595	0.00113315	0.778119	0	0	0
15 mm	N060	0	0	0.000187202	0.101396	0	0	0.000272294	0.0287611	0.000697754	0	0	0	0.000357386	0.00158271	0	0.00399932	0	0	0	0	0	0	0	0	0	0.000306331	0	0.0384445	0.00922396	3.40368e-05	0	0	0	0	0	0	0	0	0.00052757	0	0	0	0.0201498	0.00821988	0.783935	1.70184e-05	0	0
15 mm	N061	0	0	0	0.00262239	0	0	5.04306e-05	0.00591298	0.000100861	0	0	0	0.000100861	0.000151292	0	0.000151292	0	0	0	0	0	0	0	0	0	0	0	0.0253287	0.000970788	0	0	0	0	0	0	0	0	0	2.52153e-05	0	0	2.52153e-05	0.000126076	0.00042866	0.96398	0	0	0
15 mm	N063	5.17665e-05	0	0.00652258	0.0941892	0	5.17665e-05	0.00535784	0.00926621	0.00416721	0	0	0	0	0.00877443	0	0.000595315	0	0	0	0.000440016	5.17665e-05	0	0.000465899	0	0	0.000621198	0.000388249	0.737388	0.000491782	0.00134593	0	0	0	0	0	0	0	0.000336482	0.00608257	5.17665e-05	0	0.00160476	0.00191536	0.0197748	0.0781933	0.000880031	0	0
15 mm	N064	9.95768e-05	0	0.000273836	0.180558	0	0	0.00029873	0.0459547	0	0	0	0	0.00786657	0.000423201	0	0.000896191	0	0	0	0.00047299	0	0	0.000970874	0	0	0	0	0.674309	0.00836445	9.95768e-05	0	0	0	0	0	0	0	0	0	0	0	0	0.00316156	0.000124471	0.0710978	0	0	0.0042818
15 mm	N068	0.000129567	0	0.00127948	0.0393561	0	0	0.00035631	0.0067051	0.000242939	0	0	0	0.000113371	0.000777403	0	0	0	0	0	0	0.000194351	0	0	0	0	0	0	0.0663546	0.00727196	0.000340114	0	0	0	0	0	0	0	0.000242939	0.000210547	0	0	0	0.00124708	0.000307722	0.873866	0.000129567	0	0
15 mm	N072	3.26158e-05	0	0.00140248	0.025636	0	0	0.00084801	0.0212655	0.000782779	0	0	0	3.26158e-05	0.00231572	0	0	0	0	0	9.78474e-05	0	0	0	0	0	0	0.000228311	0.125669	0.000782779	0.000489237	0	0	0	3.26158e-05	0	0	0	0	9.78474e-05	0	0	3.26158e-05	0.0139922	0.00313112	0.801011	0.000163079	0	6.52316e-05
15 mm	N074	0	0	1.08892e-05	0.0158656	0	0	0.000392012	0.0105299	8.71137e-05	0	0	0	0	0.000304898	0	0	0	0	0	4.35569e-05	0	0	4.35569e-05	0	0	4.35569e-05	0	0.578097	0.00170961	2.17784e-05	0	0	0	0	0	0	0	0	0.000196006	0	0	0	0.00557528	0.000609796	0.386262	0	0	0
15 mm	N075	0.000318779	0	0.000164219	0.0241692	0	9.65997e-06	0.000270479	0.0116596	1.93199e-05	0	0	0	0	0.000772798	0	0.00155526	0	0	0	0.00010626	0	0	0	0	0.000222179	0	0	0.192832	0.0102879	2.89799e-05	0	0	0	0	0	0	0	0	0.000212519	0	0	0	0.00193199	0.000280139	0.755158	0	0	0
15 mm	N076	0.000405194	0	0.00156289	0.0955294	0	0.00102263	0.00117699	0.145696	0.000713914	0	0	0	0.0026627	0.00246976	0	0.000713914	0	0	0	0.000308719	0	0	0	0	0	7.71798e-05	0	0.10892	0.0143169	0.000135065	0	0	0	0	0	0	0	0.00011577	0.00117699	0	0	3.85899e-05	0.0435487	0.00248905	0.574392	3.85899e-05	0	0.00117699
15 mm	N079	0.000134418	0	0.00117875	0.0376061	0	0	0.000196458	0.0320433	0.000237817	0	0	0	5.16994e-05	0.00221273	0	0.000423935	0	0	0	0	8.2719e-05	0	0.000620392	0	0	0.000144758	0	0.058565	0.0104123	0.000641072	0	0	0	5.16994e-05	0	0	0	0.000113739	0.000361896	0.000165438	0	5.16994e-05	0.0112705	0.00169574	0.83937	0	0	0
15 mm	N081	0	0	0	0.114683	0	0	0	0.0102144	0	0	0	0	0.000101866	0.000240774	0	0.000379682	0	0	0	0.000212993	0	0	0	0	0	0	0	0.48566	0.00717692	9.26055e-06	0	0	0	0	0	0	0	9.26055e-05	0	0	0	0	0.003732	0.000722323	0.375969	0.000259295	0	0
15 mm	N082	0	0	0.00306144	0.0291637	0	0	2.00094e-05	0.135504	8.00376e-05	0	0	0	0.000390183	0.00195092	0	0.00136064	0	0	0	2.00094e-05	0	0	0.000140066	0	0	0	0	0.140016	0.0129561	0	0	0	0	0	0	0	0	0	0.000400188	0	0	0	0.0759257	0.000960451	0.59584	0.000350165	0	0.00051024
15 mm	N084	0.000858824	0	0.00299157	0.10638	0	0	0.00201824	0.146744	0.00230451	0	0	0	0	0.00319196	0	1.43137e-05	0	0	0	0	0	0	0.000529608	0	0	2.86275e-05	0	0.106766	0.0416529	0.00133118	0	0	0	0	0	0	0	0	0	0.000987647	0	0.000443726	0.00536765	0.00493824	0.567954	5.72549e-05	0	0.00101627
15 mm	N086	0	0	0.00127128	0.0718062	0	0	0.00174801	0.0565826	0.000201286	0	0	0	0.000550888	0.00248959	0	0.0021294	0	0	0	0.00121831	0	0	0	0	0	0.000137722	0	0.320786	0.0240272	0.000360196	0	0	0	0	0	0	0	0	0	0	0	0.000116534	0.0159652	0.00411047	0.493087	0	0	0
15 mm	N087	0	0	3.19983e-05	0.0869287	8.53288e-05	0	2.13322e-05	0.00172791	0	0	0	0	0	0	0	0	0	0	0	0	0	0	0	0	0	0	0	0.050856	0.00127993	0	0	0	0	0	0	0	0	0	0	0	0	0	0.249288	6.39966e-05	0.609717	0	0	0
15 mm	N089	0	0	0.000193738	0.0108493	0	0	0.000160044	0.112579	0.000362206	0	0	0	0	0.000555944	0	0.000134774	0	0	0	0	0	0	0	0	0	0	0	0.0339126	0.00478449	0	0	0	0	0	0	0	0	5.05404e-05	0	0	0	0	0.0286817	0.0012972	0.805891	0	0	0
15 mm	N090	0	0	4.8569e-05	0.0700365	0.000339983	0.000558544	0.000607113	0.0572386	0.000315699	0	0	0	0.000169992	0.00115351	0	0.00156635	0	0	0	0.000655682	0	0	0.000145707	0	0	0.00026713	0	0.117561	0.0420729	0.000558544	0	0	0	0	0	0	0	0.00026713	0.00112923	0	0	0	0.00794104	0.00189419	0.694234	0	0	0
15 mm	N092	0.000239842	0	0.000522009	0.0275677	0	0	0.000663093	0.00720937	0.00025395	0	0	0	9.87585e-05	0.00111456	0	0.000366817	0	0	0	0.000183409	0	0	1.41084e-05	0	4.23251e-05	4.23251e-05	0	0.249492	0.00180587	0.0003386	0	0	0	0	0	0	0	4.23251e-05	0.000409142	9.87585e-05	0	4.23251e-05	0.0184114	0.00115688	0.688177	1.41084e-05	0	0.000917043
15 mm	N094	0	0	0	0.0432701	0	0	0.000139859	0.167228	0	0	0	0	0	0	0	0.000161375	0	0	0	0	0	0	0	0	0	0	0	0.080494	8.60669e-05	0	0	0	0	0	0	0	0	0	0	0	0	0	0.141709	0	0.566912	0	0	0
15 mm	N096	0.000189562	0	0.00256638	0.0237828	0	0	0.002231	0.0251243	0.000247889	0	0	0	0.000976975	0.00250806	0	0.00107905	0	0	0	0.000379125	4.37452e-05	0	0.000583269	0	5.83269e-05	0.000233308	5.83269e-05	0.787836	0.00196853	0.000583269	0	0	0	0	0	0	0	0.000262471	0.00102072	0	0	8.74903e-05	0.00282885	0.00268304	0.137987	0.000131236	0	0.00093323
15 mm	N100	0	0	0	0.0169047	0	0	9.23032e-05	0.000923032	0	0	0	0	0	5.27447e-05	0	0.000158234	0	0	0	3.95585e-05	0	0	0	0	0	0	0	0.00319105	0.000369213	2.63724e-05	0	0	0	0	0	0	0	0	0	0	0	0	0.191674	0	0.786503	0	0	6.59309e-05
15 mm	N102	0.00011592	0	0.00143451	0.0273282	0	2.898e-05	0.00124614	0.0168664	0.000521641	0	0	0	0	0.00121716	0	0.00155043	0	0	0	2.898e-05	0	0	4.34701e-05	0	0	0.0002898	0	0.463869	0.000318781	0.000449191	0	0	0	2.898e-05	0	0	0	0	0.000637561	0	0	4.34701e-05	0.000825931	0.00227493	0.479562	7.24501e-05	1.449e-05	0
15 mm	N103	0	0	0	0.189389	0	0	2.90875e-05	0.00436313	0	0	0	0	0	0.000145438	0	0.000814451	0	0	0	0	0	0	0	0	0	0	0	0.0154746	0.00130894	0	0	0	0	0	0	0	0	0	0.00011635	0	0	0	0.00543937	8.72626e-05	0.78228	0	0	0
15 mm	N106	0	0	0	0.00308221	0	0	0.000390153	0.296204	0	0	0	0	0.00148258	0.00105341	0	0.000234092	0	0.000156061	0	0.000429168	0	0	0	0	0.000195076	0	0	0.19254	0.115251	0	0	0	0	0	0	0	0	0	0	0	0	0	0.000858336	0	0.388085	0	0	0
15 mm	N109	7.16538e-05	0	0.000501576	0.103683	0	0	0.000250788	0.00497994	0	0	0	0	0	0.000322442	0	0.000895672	0	0	0	7.16538e-05	0	0	0	0	0	3.58269e-05	0.000107481	0.15359	7.16538e-05	3.58269e-05	0	0	0	0	0	0	0	0	3.58269e-05	0	0	0	0.0675695	0.000179134	0.66724	0	0	3.58269e-05
15 mm	N111	3.13195e-05	0	0	0.0441292	0	0	0	0.0406214	0	0	0	0	0	0	0	9.39585e-05	0	0	0	0	0	0	0	0	0	3.13195e-05	0	0.0298162	3.13195e-05	0	0	0	0	0	0	0	0	0	0	0	0	0	0.221147	0	0.664098	0	0	0
15 mm	N114	0	0	0.000815537	0.047724	0	0.000362461	0.000271846	0.03093	0.000453076	0	0	0	3.02051e-05	0.000664512	0	0.0023862	0	0	0	0.00163107	0	0	0	0	0	0	0	0.392334	0.00667533	0.000875948	0	0	0	0	0.000181231	0	0	0	0.000302051	0	0	0.000151025	0.0299635	0.00250702	0.476516	9.06153e-05	0	0
15 mm	N116	0.00160742	0	0.0151396	0.134425	0	0.000186909	0.00556989	0.0862398	0.00441105	0	0	0	0	0.0092333	0	0.0251953	0	0	0.000149527	0.0024672	0.000336436	0	0.00142051	0	0	0.00209338	3.73818e-05	0.0623902	0.00291578	0.00325221	0	0	0	0	0	0	0	0.000859781	0.00571941	0.0004112	0	7.47636e-05	0.016448	0.00912115	0.592576	0.00149527	0.000261672	0.000149527
15 mm	N118	0	0	0.00102946	0.123749	0	0.00056798	0.00220092	0.0890309	0.000745474	0	0	0	0	0.00436635	0	0.0173944	0	0	0	0.000496983	0	0	0.00312389	0	0	0	0	0.106141	0.00425985	0.00127796	0	0	0	0.000141995	0	0	0	0	0.000922968	0	0	0	0.0463969	0.0107916	0.559141	0	0.000212993	0.000390486
15 mm	N123	0	0	0.000599804	0.0390504	0	0.000852353	0.00138902	0.0498785	0.00202039	0	0	0	0	0.00328314	0	0.0126906	0	0	0	0.000126275	0.000315686	0	0.000220981	0	0.000157843	0	0	0.732077	0.00274647	0.00047353	0	0	0	0	0	0	0	0	0.000315686	0	0	0.000568236	0.00179941	0.00571392	0.129053	0	0	0.000315686
15 mm	N124	0.000564759	0	0.00655748	0.104763	0	0.00238454	0.00467495	0.0502636	0.00298067	0	0	0.000188253	9.41265e-05	0.00944403	0	0.00611822	0	0	0	0.000345131	0.000313755	0	0.000815763	0	0.000188253	0.000972641	0.000219629	0.020802	0.00326305	0.00103539	0	0	0	0	0	0	0	0.000753012	0.00580447	0	0	0.0014119	0.00269829	0.00881652	0.743756	0.000251004	0.000219629	0.000564759
15 mm	N125	0.000463575	0	0.00301324	0.0423244	0	0.00113576	0.00155297	0.0302946	0.000695362	0	0	0	0	0.00343045	0	0.00345363	0	0	0	0	0	0	0.00018543	0	0.000115894	0.000533111	0.000208609	0.017384	0.00521521	0.000579468	0	0	0	0	0	0	0	4.63575e-05	0.0021788	0	0	0.000625826	0.00176158	0.00458939	0.873398	0.000208609	9.27149e-05	0.000139072
15 mm	N126	0.000134775	0	0	0.0190302	0	0.000134775	0.000134775	0.092671	5.39098e-05	0	0	0	0.000161729	0.000431278	0	0.000997331	0	0	0	0	0	0	0.000161729	0	0	0	0	0.0230734	0.000593008	0	0	0	0	0	0	0	0	0	0	0	0	0	0.221515	0.00129384	0.6384	0	0	5.39098e-05
15 mm	N134	0	0	0.000962498	0.0526166	0	0.00017824	0.00092685	0.0425995	0.000427777	0	0	0	7.12962e-05	0.00160416	0	0.00160416	0	0	0	0.000142592	0	0	0.00131898	0	0	0	0	0.0910452	0.00424212	0.000855554	0	0	0	0	0	0	0	0	0.000142592	0	0	0.000712962	0.0200342	0.00285185	0.772209	0	0	3.56481e-05
15 mm	N136	0.00037886	0	0.00102292	0.0104186	0	0	0.000416746	0.0143209	0.000303088	0	0	0	7.57719e-05	0.00329608	0	0.00272779	0	0	0	0.00193218	0	0	0	0	0	0	0	0.0701269	0.00143967	0.000113658	0	0	0	0	0	0	0	0	0.000227316	0	0	3.7886e-05	0.0129949	0.000795605	0.878462	0	0	7.57719e-05
15 mm	N138	0.000237917	0	0.00295697	0.0154646	0	0.000135953	6.79763e-05	0.0613487	0	0	0	0	0.00207328	0.00108762	0	0.000475834	0	0	0	3.39882e-05	0	0	0.000135953	0	0	0	0	0.0730066	0.0122697	0	0	0	0	0	0	0	0	0	0.000101965	0	0	3.39882e-05	0.0617565	0.000543811	0.766263	0	0	0.000339882
15 mm	N140	0	0	0.000800261	0.0162127	0	0.000474229	0.000503868	0.0170426	0	0	0	0	0.00142269	0.000326032	0	0.0023415	0	0	0	0.00041495	8.89179e-05	0	0.000740982	0	0	0	0	0.183734	0.00174872	0.000385311	0	0	0	0	0	0	0	0	0	0	0	0	0.00254898	0.00186728	0.763834	0	0	0.00112629
15 mm	N142	0	0	0.000814285	0.0781713	0	0	0.000930611	0.0777642	0.000465306	0	0	0	0.0011051	0.00127959	0	0.00785203	0	0	0	0.000930611	0	0	0.00238469	0	0.000465306	0	0	0.27517	0.00354796	0.000523469	0	0	0	0	0	0	0	0	0.000814285	0	0	0	0.0634561	0.00599081	0.473681	0.000465306	0	0
15 mm	N144	0.000635229	0	0.000373664	0.0250729	0	0.000186832	0.000597863	0.0761154	0.000112099	0	0	0	0	7.47328e-05	0	0.00609073	0	0	0	0	0.000224198	0	0.000411031	0	0	0	0	0.0361707	0.00205515	0.000560496	0	0	0	0	0	0	0	0	0.000261565	0	0	7.47328e-05	0.0207757	0.00919214	0.805209	0	0.00093416	0.00209252
15 mm	N146	6.7415e-05	0	0.01291	0.101392	0	0.000640442	0.00438197	0.0706509	0.00222469	0	0	0	0	0.0149324	0	0.0026966	0	0	0	0.000303367	0.000168537	0	0.000235952	0	0	0.00239323	0.000101122	0.0518084	0.00067415	0.00151684	0	0	0	0.000101122	0	0	0	0.00165167	0.00542691	3.37075e-05	0	0.000337075	0.0114943	0.0163144	0.678667	0.00121347	0.000168537	0.00111235
15 mm	N148	0.00161072	0	0.00737816	0.247532	0	5.19588e-05	0.00368908	0.0518549	0.00535176	0	0	0	5.19588e-05	0.0141328	0	0.00966435	0	0	0	0.00888496	0	0	0.000623506	0	0	0.000727424	0	0.202484	0.00129897	0.00306557	0	0	0	0	0	0	0	0.000155877	0.00680661	0	0	0.000623506	0.0342928	0.0102879	0.377325	0.000727424	0.000103918	0
15 mm	N150	0	0	0	0.00805262	0	0	0.000266002	0.00251493	2.4182e-05	0	0	0	0	0.000362731	0	0.000338549	0	0	0	0	0	0	0	0	0	0	0	0.1079	0.000290185	0	0	0	0	0	0	0	0	0	2.4182e-05	0	0	4.83641e-05	0.0432617	0.000290185	0.835949	2.4182e-05	0	0
15 mm	N152	0.00042978	0	0.00400026	0.111875	0	0	0.00161994	0.0171912	0.00211584	0	0	0	0	0.00545491	0	0.00545491	0	0	0	0.00211584	0	0	0.00036366	0	0	3.306e-05	0	0.119281	0.00201666	0.00228114	0	0	0	0	0	0	0	3.306e-05	0.00409944	0	0	0.00036366	0.0131248	0.00406638	0.701203	0.00039672	0	0
15 mm	N154	0	0	2.13821e-05	0.190002	0	0	4.27643e-05	0.00630773	0	0	0	0	0	0.000705611	0	0.00153951	0	0	0	0.000213821	0	0	0	0	0	0	0	0.0283313	0.00113325	0.000277968	0	0	0	0	0	0	0	0	0	0	0	0	0.0183031	0.00138984	0.750171	0	0	2.13821e-05
15 mm	N156	0	0	0.000280253	0.0483157	0	0	0.000336304	0.00395157	0.000280253	0	0	0	8.4076e-05	0.000168152	0	0.000616557	0	0	0	0.000140127	0	0	0	0	0	0.000140127	0	0.0134522	0.000336304	0	0	0	0	0	0	0	0	0.000140127	2.80253e-05	0	0	0	0.0877193	0.000504456	0.843086	0	0	0.000112101
15 mm	N158	0	0	0	0.000740466	0	0	0.000100973	0.00121167	0	0	0	0	0	0	0	0.000100973	0	0	0	0	0	0	0	0	0	0	0	0.0013463	0	0	0	0	0	0	0	0	0	0	0	0	0	0	0.00104338	0	0.995456	0	0	0
15 mm	N168	0	0	0.000141429	0.0128936	0	0	0.000330002	0.00511503	9.42863e-05	0	0	0	0.000424288	0.000282859	0	0.000117858	0	0	0	0.000117858	0	0	0	0	0	0	0	0.0508674	0.00120215	4.71431e-05	0	0	0	0	0	0	0	0	0.000141429	0	0	0	0.00165001	0.000471431	0.925938	0	0	2.35716e-05
15 mm	N170	0	0	0	0.116974	0	0	0.000212247	0.0038735	0.000106123	0	0	0	2.65308e-05	0.00328982	0	0	0	0	0	5.30617e-05	0	0	0	0	0	0	0	0.0156267	0.00246737	0	0	0	0	0	0	0	0	0	0.000132654	0	0	0	0.00095511	2.65308e-05	0.85615	0	0	2.65308e-05
15 mm	N171	0	0	7.19657e-05	0.00636897	0	0	0.00050376	0.0112626	0	0	0	0	0	0.000323846	0	0.000539743	0	0	0	0	0.000179914	0	0.000179914	0	0	0	0	0.00708863	0.000143931	0.00050376	0	0	0	0	0	0	0	0	0	0	0	0	0.000935555	0.000683675	0.969774	0	0	0
15 mm	N173	0	0	0.000184631	0.0151028	0	0	0	0.00768066	0.000369263	0	0	0	0	0.000332336	0	0.00029541	0	0	0	0	0	0	0.000110779	0.000147705	0	0	0	0.0251099	0.000406189	0	0	0	0	0	0	0	0	0	0	0	0	0	0.00402496	0.000664673	0.945017	0	0	0
15 mm	N178	0	0	0.00135812	0.0381547	0	0	0.002886	0.0226212	0	0	0	0	0.00118835	0.000466853	0	0.00263136	0	0	0	0.00106103	0	0	0.00178253	0	0	0	0	0.084458	0.00335286	0.000806383	0	0	0	0	0	0	0	0	0.000466853	0	0	8.48824e-05	0.0077243	0.00220694	0.821747	0	0	0.000297089
15 mm	N186	0	0	0.00219543	0.149525	0	0	0.00266829	0.0423211	0	0	0	0	0.00141858	0.00148614	0	0.00280339	0	0	0	0	0	0	0.00216165	0	0.000101327	0	0	0.0597494	0.0145574	0.000540413	0	0	0	0.000101327	0	0	0	0.000303982	0.000202655	0	0	0	0.0110447	0.00358023	0.700037	0	0	0.000202655
15 mm	N191	0	0	0.00123426	0.0200259	0	0	0.00104912	0.0264441	0.00138855	0	0	0	0.000647988	0.00262281	0	0.000678845	0	0	0	0.000277709	0	0	0.00215996	0	0	0	0	0.0641817	0.0072513	0	0	0	0	0	0	0	0	3.08566e-05	0.000339422	0	0	0.000401136	0.0164466	0.00299309	0.848648	0	0	0.000154283
15 mm	N199	0	0	0.000659185	0.0854851	0	4.82331e-05	0.000932506	0.019036	0.000434098	0	0	0	0.000144699	0.00141484	0	0.00279752	0	0	0	0.000401942	0	0	0.00107721	0	0	0	0	0.154635	0.00279752	0.00020901	0	0	0	9.64661e-05	0	0	0	0.000257243	0.000466253	0	0	0.000401942	0.0276858	0.00127014	0.696341	0	0	0.00104505
15 mm	N200	6.00628e-05	0	0.00560085	0.0351667	0	0.00010511	0.000360377	0.0728261	0.00145652	0	0	0	0.000495518	0.0025827	0	0.000270282	0	0	0	0	0	0	0	0	0.00010511	9.00941e-05	0	0.136403	0.00867907	0.00066069	0	0	0	0	0	0	0	0	0.00279292	0	0	0	0.00405424	0.00705737	0.716369	0	0	1.50157e-05
15 mm	N202	0	0	0.00357523	0.0432864	0	0.000523204	0.000749926	0.0933571	0.000174401	0	0	0	0.00109873	0.00111617	0	0.0143532	0	0	0	0.000401123	0	0	0.000575525	0	0	0	0	0.0577443	0.00880727	0.000156961	0	0	0	0.000732486	0	0	0	0.000209282	0.00172657	0	0	0.000104641	0.0284274	0.00340083	0.737979	0	0	0
15 mm	N203	0	0	0.000247625	0.00760884	0	0	0.000191347	0.0256404	2.25114e-05	0	0	0	3.37671e-05	0.000371438	0	7.87898e-05	0	0	0	0	0	0	2.25114e-05	0	3.37671e-05	0	0	0.151513	0.00319661	0	0	0	0	0	0	0	0	0	5.62784e-05	0	0	6.75341e-05	0.233038	0.000146324	0.577518	0	0	2.25114e-05
15 mm	N214	0	0	0.000957512	0.051077	0	0	0.00123799	0.0433782	0.000241796	0	0	0	0.00352055	0.00189568	0	0.00353989	0	0	0	0.000618997	0.000116062	0	0	0	0	0	0	0.0932462	0.00562901	0.00122832	0	0	0	0.00135406	0	0	0	0	0	0	0	0	0.0136083	0.00185699	0.761937	0	0	0
[truncated: 11 more columns]

## Sheet: Family level relative abundance
Nasal sample type	Sample id	Abditibacteriaceae	Acetothermiia_fa	AT-s3-28_fa	AKIW659_fa	Acidobacteriae_fa	Acidobacteriae_unclassified	Acidobacteriaceae_(Subgroup_1)	Acidobacteriales_unclassified	Koribacteraceae	uncultured	Bryobacteraceae	Elev-16S-1166_fa	Solibacteraceae	Acidobacteriota_unclassified	Aminicenantales_fa	11-24_fa	Blastocatellaceae	Blastocatellia_unclassified	Chloracidobacteriaceae	DS-100_fa	Pyrinomonadaceae	Acanthopleuribacteraceae	Holophagaceae	Subgroup_7_fa	Subgroup_11_fa	Subgroup_18_fa	Subgroup_21_fa	Subgroup_22_fa	Subgroup_25_fa	Subgroup_5_fa	Thermoanaerobaculaceae	Subgroup_17_fa	Subgroup_9_fa	Vicinamibacteraceae	Vicinamibacterales_fa	Vicinamibacterales_unclassified	uncultured	d142_fa	Acidimicrobiia_unclassified	Actinomarinales_unclassified	uncultured	IMCC26256_fa	Iamiaceae	Ilumatobacteraceae	Microtrichaceae	Microtrichales_fa	Microtrichales_unclassified	uncultured
25 mm	N001_S33	6.6346e-05	0	0	0	0	0	0	0	0	0	0	0	0	0	0	0	0	0	0	0	0	0	0	0	0	0	0	0	0	0	0	0	0	0	0	0	3.3173e-05	0	0	0	0	3.3173e-05	0	0	0	0	0	0
25 mm	N003_S35	0.00155596	0.000150577	0	0	0	0	3.34616e-05	0	0	0	0	0	0	0	0	0	0	0	0	0	0	0	0	0	0	0	0	0	0	0	0	0	0	3.34616e-05	0	0	0.000100385	0	0.000184039	0	0.000334616	0	0.000485193	0.00020077	0.000184039	0	0	0.000317885
25 mm	N005_S37	0	0	0	0	0	0	0	0	0	0	0	0	0	0	0	0	0	0	0	0	0	0	0	0	0	0	0	0	0	0	0	0	0	0	2.43235e-05	0	0	0	0	0	0	0	1.21618e-05	6.08088e-05	0	0	0	3.64853e-05
25 mm	N007	0	0	0	0	0	0	0	0	0	0	0	0	0	0	0	0	0	0	0	0	0	0	0	0	0	0	0	0	0	0	0	0	0	0	0	0	0	0	9.37734e-05	0	4.68867e-05	0	0	0	0	0	7.81445e-05	0
25 mm	N009	0	0	0	0	0	0	0	0	0	0	0	0	0	0	0	0	3.60027e-05	0	0	0	0	0	0	0	0	0	0	4.80036e-05	0	0	0	0	0	0.000120009	0	0	0	0	0	0	1.20009e-05	0	0	3.60027e-05	0	0	8.40064e-05	0
25 mm	N011	0.000604066	0	0	0	0	0	0	0	0	0	0.00213013	0	0	0	0	4.76894e-05	0.00592939	0	0	6.35859e-05	0.00101737	0	0	0	0.00031793	0	0	0	0	4.76894e-05	0	0	0	0.00214603	0	0	0.00290906	0	0.000365619	0	0.000747135	0.00027024	0.00230499	0.00737597	0.000206654	0	0.000445101	0.00259113
25 mm	N013	0	0	0	0	0	0	0	0	0	0	0	0	0	0	0	0	0	0	0	0	0	0	0	0	0	0	0	0	0	0	0	0	0	4.28941e-05	0	0	0	0	0	0	0	0	0	0	0	0	0	0
25 mm	N015	0	0	0	0	0	0	0	0	0	0	0	0	0	0	0	0	0	0	0	0	0	0	0	0	0	0	0	0	0	0	0	0	0	0	0	0	1.94352e-05	0	0	0	0	0	0	7.77409e-05	0	0	0	0
25 mm	N017	0	0	0	0	0	0	0	0	0	0	0	0	0	0	0	0	0	0	0	0	0	0	0	0	0	0	0	0	0	0	0	0	0	0	0	0	0	0	0	0	0	0	0	0	0	0	0	0
25 mm	N019	6.43824e-05	0	0	0	0	0	0	0	0	0	0	0	0	0	0	0	0	0	0	0	0	0	0	0	0	0	0	0	0	0	0	0	0	0	0	0	0	0	0	0	0	0	0	0	0	0	0	7.72589e-05
25 mm	N021	4.04776e-05	0	0	0	0	4.04776e-05	0	0	0	0	0	0	0	0	0	2.69851e-05	0.000121433	0	0	0	0	0	0	0	0	0	0	0	0	0	0	9.44478e-05	0	0.000121433	0	0	6.74627e-05	0	0	0	6.74627e-05	1.34925e-05	8.09553e-05	0.000310329	0	0	1.34925e-05	8.09553e-05
25 mm	N023	0.000634547	0	0	0.000158637	0	0.000317273	0	0	0	0	0.00154104	0	6.79871e-05	0	0	2.26624e-05	0.000294611	0	0	0	6.79871e-05	0	0	0	0.000453248	0	0	0	0.000317273	0.000181299	0	0.000589222	0.000135974	0.00965417	0	0.000203961	0.00772787	0	0.000249286	0	0.00364864	0.000974482	0.00181299	0.00761456	0.000407923	0	0.000589222	0.00151838
25 mm	N026	0	0	0	0	0	0	0	0	0	0	0	0	0	0	0	0	0	0	0	0	0	0	0	0	0	0	0	0	0	0	0	0	0	0	0	4.0529e-05	0	0	0	0	0	0	5.40387e-05	0.000297213	0	0	4.0529e-05	2.70194e-05
25 mm	N028	0.000623919	0	0	0	0	0	0	0	0	0	0	0	0	0	0	0	0.00014261	0	0	0	0	0	0	0	0	0	0	0	0	0	0	0	0	0.000534788	0	5.34788e-05	3.56525e-05	0	3.56525e-05	0	8.91313e-05	0	0	0.000998271	0	0	0	0.000320873
25 mm	N030	0.0026832	0	0	0	0	0.000108778	0.000217557	0	0	0	0.0084122	0	0	0	0	0.000435114	0.000398854	0	0	0	0	0	0	0	0	0	0	0	0	3.62595e-05	7.25189e-05	3.62595e-05	0	0.00337213	0	3.62595e-05	0.00068893	0	0.000507633	0	0.000543892	0.000543892	0.000906487	0.00547518	0.000290076	0	0.000217557	0.000979006
25 mm	N032	0	0	0	0	0	0	0	0	0	0	0.000173635	0	5.20906e-05	0	0	0	0	0	0	0	0	0	0	0	0	0	0	0	0	0	0	0	0	0	0	0	1.73635e-05	0	0	0	0	0	0	3.4727e-05	1.73635e-05	0	0.000104181	1.73635e-05
25 mm	N034	0.000922084	0	0	0	0	0.00010848	2.71201e-05	0	0	0	0.000284761	0	0.000149161	1.35601e-05	0	1.35601e-05	0.000691563	0	0	0	0	0	0	1.35601e-05	0.000176281	0	0	0	0.000135601	1.35601e-05	0.000135601	0.000122041	0	0.00202045	0	1.35601e-05	0.00149161	0	0	0	0.00161365	0.000691563	0.000718683	0.00272557	0.00010848	0	0.000474602	0.000840724
25 mm	N036	0	0	0	0	0	0	0	0	0	0	0.000166778	0	0	0	0	0	1.51616e-05	0	0	0	0	0	0	0	0.000121293	0	0	0	0	0	0	0	0	0	0	6.06465e-05	0.000257748	0	7.58081e-05	0	0.000333556	0.000166778	0.000485172	0.00213779	0.000121293	0	0.000181939	0.00124325
25 mm	N038	0.00198659	0	0	0	1.77374e-05	3.54748e-05	0	8.86871e-05	0	0	0.00315726	0	7.09497e-05	7.09497e-05	0	0.000141899	0.0101103	0	0	5.32122e-05	1.77374e-05	0	0	0.000230586	0	8.86871e-05	0	0	1.77374e-05	0.000195112	0.000425698	0.000337011	0	0.010536	0	5.32122e-05	0.00649189	0	0.000248324	0	0.00124162	0.00106424	0.00328142	0.00984427	0.000407961	0	0.000833659	0.00262514
25 mm	N040	0.000104331	0	0	0	0	0	0	0	0	0	0.00012172	0	0	0	0	1.73886e-05	0.000104331	0	0	0	0	0	0	0	0	0	0	0	0	1.73886e-05	0	0	0	8.69429e-05	0	0	0.000208663	0	0	0	0.000226052	0.00024344	0.00012172	0.000556435	0	0	0	6.95543e-05
25 mm	N046	0	0	0	0	5.37326e-05	0	0	0	0	0	0	0	0	0	0	0	0	0	0	0	0	0	0	0	0	0	0	8.95544e-05	0	0	0	0	0	3.58218e-05	0	0	0	0	8.95544e-05	0	0	0	8.95544e-05	0.00250752	0	0	5.37326e-05	0.000179109
25 mm	N054	0.000113748	0	0	4.73952e-05	0	2.84371e-05	0	0	0	0	9.47903e-05	0	9.47903e-06	0	0	0	0.000142185	0	0	1.89581e-05	0	0	0	5.68742e-05	2.84371e-05	0	0	0	0	3.79161e-05	2.84371e-05	8.53113e-05	0	0.000616137	0	2.84371e-05	0.000350724	0	7.58323e-05	0	0.000350724	4.73952e-05	9.47903e-05	0.000559263	0	0	9.47903e-05	0.000170623
25 mm	N056	0	0	0	0	0	0.000448833	0	0	0	0	0.00168312	0	0.000224417	0	0	0.000280521	0.000336625	0	0	0	0	0	0	0.000561041	0.0014026	5.61041e-05	0	0	0	0.00106598	0.00095377	0.000392729	0.000504937	0.00521768	0	0.000336625	0.0100987	0	0	0.000280521	0.00639587	0.00504937	0.00196364	0.0284448	0.00095377	0	0.00190754	0.00521768
25 mm	N059	0.000180412	0	0	0	0	0	0	0	0	0	0	0	2.57732e-05	0	0	3.86598e-05	0.000115979	0	0	0	0	0	0	0	3.86598e-05	0	0	0	0	0	0	0	0	1.28866e-05	0	0	9.02062e-05	0	5.15464e-05	0	0.000103093	0	0.000154639	6.4433e-05	0	0	0	0.000167526
25 mm	N062	0.000458911	0	0	0	0	0.000327794	0	0	0	0	0.00288458	0	3.27794e-05	0	0	3.27794e-05	0.000131117	0	0	0	0	0	0	0.000327794	0.000688367	0	0	0	0	0	6.55587e-05	0.000295014	0.000229456	0.00288458	0	0	0.00337627	0	0.000131117	0	0.00288458	0.00140951	0.0020651	0.0167175	0.00154063	0	0.000655587	0.00245845
25 mm	N065	4.02439e-05	0	0	0	0	0	0	0	0	0	4.02439e-05	0	0	0	0	0	0	0	0	0	0	0	0	0	0	0	0	0	0	0	0	0	0	6.03658e-05	0	0	0	0	8.04878e-05	0	6.03658e-05	0	0	0	0	0	0	6.03658e-05
25 mm	N067	0	0	0	0	0	0	0	0	0	0	0.000443721	0	0	0	0	0	0.000211296	0	0	0	6.33888e-05	0	0	0	6.33888e-05	0	0	0	0	0	0	0	0	0.000169037	0	0	0.000211296	0	8.45184e-05	0	0.000126778	0.000147907	0.000169037	0.000633888	0	0	0.000147907	0.000338073
25 mm	N070	0	0	0	0	0	0	0	0	0	0	0	0	0	0	0	0	0	0	0	0	0	0	0	0	0	0	0	0	0	0	0	0	0	0	0	0	0	0	0	0	0	0	0	0	0	0	0	0
25 mm	N071	0	0	0	0	0	0	0	0	0	0	0	0	0	0	0	0	0	0	0	0	0	0	0	0	0	0	0	0	0	0	0	0	0	0.000157635	0	5.91133e-05	1.97044e-05	0	0	0	0	0	0	0.000197044	0	0	0	0
25 mm	N077	0	0	0	0	0	0	0	0	0	0	0	0	0	0	0	0	0	0	0	0	0	0	0	0	0	0	0	0	0	0	0	0	0	3.18174e-05	0	0	0	0	0	0	0	0	0	2.12116e-05	0	0	0	1.06058e-05
25 mm	N078	0	0	0	0	0	0	0	0	0	0	0.000295046	0	0	0	0	0.000230905	0.000384842	0	0	0	0	0	0	0	0	0.000423327	0	0	0	0	0	0	0	0.000577264	0	0	0.000564435	0	0.000320702	0	1.28281e-05	0	0.000538779	0.00060292	0	0	0	0.00033353
25 mm	N080	0.000618359	0	0	0	3.25452e-05	0	0	0	0	0	0.000553268	0	8.1363e-05	0	0	0	0.000553268	0	0	0	4.88178e-05	0	0	0	4.88178e-05	4.88178e-05	0	0	0	0	0	6.50904e-05	0	0.000764812	0	6.50904e-05	0.000553268	0	0.000195271	4.88178e-05	0.000276634	0.00037427	0.000357997	0.00214798	3.25452e-05	0	0.000130181	0.000113908
25 mm	N083	0.00081696	0	0	0	0	1.3616e-05	0	0	0	0	0.000285936	0	0.000108928	0	0	0	8.1696e-05	0	0	0	9.5312e-05	0	0	2.7232e-05	1.3616e-05	0	0	0	5.4464e-05	0.000177008	6.808e-05	0.000108928	0.000177008	0.0010212	0	0	0.000776112	0	8.1696e-05	0	0.000571872	0.00040848	0.000449328	0.00290021	0.000217856	0	0.000299552	0.00081696
25 mm	N085	0	0	0	0	0	0	0	0	0	0	0	0	0	0	0	0	0	0	0	0	0	0	0	0	0	0	0	0	0	0	0	0	0	2.74093e-05	0	0	0	0	0	0	1.37046e-05	0	1.37046e-05	0	0	2.74093e-05	0	0
25 mm	N088	0	0	0	0	0	0	0	0	0	0	0	0	0	0	0	0.000113402	8.24742e-05	0	0	0	0	0	0	0	0	0	0	0	0	0	0	0	0	2.06186e-05	0	4.12371e-05	0.000103093	0	0	0	0.000164948	0.000113402	0.000134021	0.000298969	0	0	0	0
25 mm	N091	0.000174481	0	0	0	0	0	7.1845e-05	0	0	0	7.1845e-05	0	0	0	0	1.02636e-05	0.000277116	0	0	0	2.05271e-05	0	0	0	0	3.07907e-05	0	0	0	0	4.10543e-05	0	0	5.13178e-05	4.10543e-05	2.05271e-05	0.00014369	0	0	0	0.000112899	0.000174481	0.000225799	0.000461861	3.07907e-05	0	8.21085e-05	0.000502915
25 mm	N093	0	0	0	0	0	0	0	0	0	0	0	0	0	0	0	0	2.13165e-05	0	0	0	0	0	0	0	0	0	0	0	0	0	0	0	0	0	0	0	0	0	0	0	0	0	0	0	0	0	0	0
25 mm	N095	1.6811e-05	0	0	0	0	0	0	0	0	0	0.000117677	0	6.72438e-05	0	0	1.6811e-05	0.00035303	0	0	0	0.000100866	0	0	0	1.6811e-05	0	0	0	0	1.6811e-05	0	0	0	0.00100866	0	0.000117677	0.000605195	0	1.6811e-05	0	0.000336219	0.000285786	0.000302597	0.0012272	3.36219e-05	0	0.000117677	0.000218542
25 mm	N097	0	0	0	0	0	0	0	0	0	0	0	0	0	0	0	0	0	0	0	0	1.2455e-05	0	0	0	0	0	0	0	0	0	0	0	0	0	0	0	0	0	0	0	0	0	0	0	0	0	0	0
25 mm	N098	0.000320782	0	0	0	0	0	0	0	0	0	9.87021e-05	0	0	0	0	0	0.000320782	0	0	0	0.000567537	0	0	0	0	0	0	0	0	0	0	0	0	4.9351e-05	0	0	4.9351e-05	0	0	0	4.9351e-05	0.000123378	0.000123378	0.000246755	0	0	0.000123378	7.40266e-05
25 mm	N099	8.13944e-05	0	0	0	8.13944e-05	0	0	0	0	0	0	0	0	0	0	0	4.65111e-05	0	0	0	0	0	0	0	0	0	0	0	0	0	0	0	0	8.13944e-05	0	0	0	0	3.48833e-05	0	6.97666e-05	0	4.65111e-05	8.13944e-05	0	0	0	3.48833e-05
25 mm	N101	6.95265e-05	0	0	0	0	0	0	0	0	0	0	0	0	0	0	0	2.31755e-05	3.47633e-05	0	0	0	0	0	0	0	0	0	0	0	0	0	0	0	0	0	0	0	0	0	0	0	0	6.95265e-05	8.11143e-05	0	0	0	0
25 mm	N104	0	0	0	0	0	0	0	0	0	0	0	0	0	0	0	0	0	0	0	0	0	0	0	0	0	0	0	0	0	0	0	0	0	5.34874e-05	0	0	2.67437e-05	0	0	0	0	0	0	0.000106975	0	0	2.67437e-05	2.67437e-05
25 mm	N105	0	0	0	0	0	0	0	0	0	0	0.000314635	0	4.49479e-05	0	0	6.74218e-05	0	0	0	0	0	0	0	0	8.98957e-05	2.24739e-05	0	0	0	0	0	0.000157318	0	0.000382057	0	0	0.000427005	0	0	0	0.000651744	0.000314635	0.000471953	0.00110122	2.24739e-05	0	2.24739e-05	0.000179791
25 mm	N107	0	0	0	0	0	0	0	0	0	0	0	0	0	0	0	0	0	0	0	0	0	0	0	0	0	0	0	0	0	0	0	0	0	0	0	0	0	0	0	0	0	0	0	0	0	0	0	0
25 mm	N108	0.0010154	0	0	0	0	0	0	0	0	0	0.000310261	0	2.82056e-05	0	0	0.000141028	0.00025385	0	0	0	0	0	0	0	0	0	0	0	0	0	5.64111e-05	0	0	0.00124104	0	0	0.000338467	0	0	0	0.00112822	0.000310261	0.00476674	0.00524623	0.000705139	0.000169233	0.000479495	0.00126925
25 mm	N110	0	0	0	0	0	0	0	0	0	0	0	0	0	0	0	0	0	0	0	0	0	0	0	0	0	0	0	0	0	0	0	0	0	0	0	0	2.09288e-05	0	0	0	0	0	0	0	0	0	4.18576e-05	0
25 mm	N112	0	0	0	0	0	0	0	0	0	0	0	0	0	0	0	0	0	0	0	0	0	0	0	0	0	0	0	0	0	0	0	0	0	0	0	0	0	0	0	0	0	0	7.94439e-05	0	0	0	0	0
25 mm	N113	0	0	0	0	0	0	0	0	0	0	0.000104225	0	0	0	0	0	0	0	0	0	0	0	0	0	0	0	0	0	0	0	0	0	0	6.25352e-05	0	0	0	0	0	0	0	2.08451e-05	0	6.25352e-05	0	0	0	6.25352e-05
25 mm	N115	0.000872051	0	0	0	0	0.000145342	0	0	0	0	0.0026646	0	0.000339131	4.84473e-05	0	4.84473e-05	0.00106584	0	0	0	0	0	0	0.000339131	4.84473e-05	0	0	0	0.000145342	0.000145342	0.000145342	0.000484473	0	0.00591057	0	9.68945e-05	0.00494162	0	0.000339131	0	0.00382733	0.00305218	0.0044087	0.0172957	0.000678262	0	0.00164721	0.00571678
25 mm	N117	0	0	0	0	0	0	0	0	0	0	3.03049e-05	0	0	0	0	0	0	0	0	0	0	0	0	0	0	0	0	0	0	0	0	0	0	0.000242439	0	0	0	0	6.06097e-05	0	0	6.06097e-05	0.000212134	0.000333354	0	0	6.06097e-05	6.06097e-05
25 mm	N120	8.79843e-05	0	0	0	0	0	0	0	0	0	0	0	0	0	0	0	0	0	0	0	0	0	0	0	0	0	0	0	0	0	0	0	0	0	0	0	8.79843e-05	0	0	0	5.86562e-05	0	2.93281e-05	0.000674546	0	0	0	0
25 mm	N121	0	0	0	0	0	0	0	0	0	0	0	0	0	0	0	0	3.7365e-05	0	0	0	0	0	0	0	0	0	0	0	0	0	0	0	0	0	0	0	0	0	0	0	0	0	0	0.000186825	0	0	0	7.473e-05
25 mm	N133	0	0	0	0	0	0	0	0	0	0	0	0	0	0	0	2.6768e-05	0	0	0	0	0	0	0	0	0	0	0	0	0	0	0	0	0	0	0	0	5.35361e-05	0	5.35361e-05	0	0.000187376	0	0	0.00040152	5.35361e-05	0	2.6768e-05	5.35361e-05
25 mm	N135	0	0	0	0	0	0	0	0	0	0	0	0	0	0	0	0	0	0	0	0	0	0	0	0	0	0	0	0	0	0	0	0	0	0	0	0	0	0	0	0	0	0	5.10595e-05	0	0	0	0	0
25 mm	N137	0	0	0	0	0	8.9924e-05	0	0	0	0	0.000134886	0	0	0	0	0	0.000179848	0	0	0	0	0	0	0	0	0	0	0	0	0	0	0	0	0	0	0	0	0	0	0	0	0	0	0	0	0	0	0
25 mm	N139	0	0	0	0	0	0	0	0	0	0	0	0	0	0	0	0	0	0	0	0	0	0	0	0	0	0	0	0.000146354	0	0	0	0	0	0	0	0	0	0	0	0	7.3177e-05	0	0	0.000329296	0	0	0	0
25 mm	N141	0	0	0	0	0	0	0	0	0	0	0	0	0	0	0	0	0	0	0	0	0	0	0	0	0	0	0	0	0	0	0	0	0	0.000183358	0	0	0	0	0.00022003	0	0	0	0.000293373	0.00132018	0	0	0	0
25 mm	N143	0	0	0	0	0	0	0	0	0	0	0.000123631	0	0	0	0	0	0.000247262	0	0	0	0	0	0	0	0	0	0	0	0.000222535	0	0	0	0	7.41785e-05	0	0	0.000247262	0	0	0	0.000271988	4.94523e-05	0.000271988	0.00121158	0	0	0.000197809	0.000173083
25 mm	N145	0.000245724	0	0	0	0	0	0	0	0	0	0.000786318	0	0	0	0	0.000393159	0.000589739	0	0	0	0	0	0	0	0.00019658	0	0	0	0	0.000147435	4.91449e-05	4.91449e-05	0	0.00181836	0	0	0.00176922	0	0	0	0.00127777	0.000835463	0.000688028	0.00206408	0.00019658	0	9.82898e-05	0.000638883
25 mm	N147	0.000279581	0	0	0	0	0	0	0	0	0	0.000155323	0	0	0	0	0.00034171	3.10646e-05	0	0	0	0	0	0	0	0	0	0	0	0	0	0	0	0	0.000186387	0	0	9.31937e-05	0	3.10646e-05	0	0.000186387	3.10646e-05	0.000465969	0.00236091	0.000155323	0	3.10646e-05	0.000310646
25 mm	N149	0	0	0	0	0	0	0	0	0	0	0	0	0	0	0	0	0	0	0	0	0	0	0	0	0	0	0	0	0	0	0	0	0	0	0	0	0	0	0	0	0	0	0	2.27438e-05	0	0	0	0
25 mm	N151	0.000686076	0	0	0	0	0	0	0	0	0	0.000686076	0	0	0	0	5.96588e-05	0.00262499	0	0	8.94881e-05	0	0	0	0	5.96588e-05	0	0	0	0	0	0.000238635	0	0	0.000447441	0	0	0.000507099	0	0	0	0	5.96588e-05	0.000536929	0.00137215	8.94881e-05	0	0.000507099	0.000656246
25 mm	N153	0	0	0	0	0	0	0	0	0	0.000564259	0.000630643	0	0	0	0	0	0	0	0	0	0	0	0	0	0	0	0	0	0	0	0.000995751	0	0	0	0	0	0.000531067	0	0	0	3.31917e-05	0	0	0.00474642	0	0	0	0
25 mm	N155	0	0	0	0	0	0	0	0	0	0	0	0	0	0	0	0	0	0	0	0	0	0	0	0	0	0	0	0	0	0	0	0	0	0.000102003	0	0	0	0	0	0	0	0	0.000442011	0.000612016	0	0	3.40009e-05	0.000238006
25 mm	N157	0	0	0	0	0	0	0	0	0	0	0	0	0	0	0	0	0	0	0	0	0	0	0	0	0	0	0	0	0	0	0	0	0	0	0	0	0	0	0	0	3.29251e-05	0	0	0.000559726	0	0	0	0
25 mm	N161	2.65901e-05	0	0	0	0	7.97703e-05	0	0	0	0	0.000558392	0	0.00010636	0	0	7.97703e-05	0.00010636	0	0	0	2.65901e-05	0	0	0	0	0	0	0	0.00010636	0.00010636	0	0	0	0.00116996	2.65901e-05	7.97703e-05	0.00111678	0	0	0.00010636	0.000877473	0.000186131	0.000239311	0.00202085	2.65901e-05	0	0.00010636	0.000398851
25 mm	N163	0.000242463	0.000121232	0	0	0	0.000161642	0.000121232	0	8.08211e-05	0	0.000404106	0	0.000242463	0	0.00101026	0	0	0	0	0	0.00072739	0	0	0.000242463	0	0	8.08211e-05	0.000121232	0	0	0.00335408	0.000525337	0	0.00068698	0	0	0.000404106	0.000363695	0	0.000363695	0.00739513	0.000323285	0.000323285	0.0072739	0.0026671	0.000161642	8.08211e-05	0.000242463
25 mm	N164	0.000788095	0	0	0	0	0	0.000834454	0	0	0	0.000231793	0	9.27171e-05	0	0	0	0.00194706	0	0	0	9.27171e-05	0	0	0	0	0	0	0	0	0	0.000788095	0	0	0.00101989	0	0	0.00356961	0	0	0	0	0.000695378	0.000695378	0.00676835	0.00101989	0	0.000185434	0.000509944
25 mm	N165	7.74413e-05	0	0	0	0	0	0	0	0	0	0.00058081	0	7.74413e-05	0	0	0	0.00135522	0	0	0	0.000116162	0	0	0	3.87207e-05	0	0	0	0	0	0.000232324	0	0	0.00135522	0	0	0.00154883	0	0	0	0.00120034	0.000348486	0.000735693	0.00209092	0.000154883	0	0.000271045	0.000387207
25 mm	N166	0	0	0	0	0	0	0	0	0	0	0	0	0	0	0	0	0	0	0	0	0	0	0	0	0	0	0	0	0	0	0	0	0	0	0	0	0	0	0	0	0	0	0	5.77985e-05	0	0	0	0
25 mm	N180	0	0	0	0	0	0	0	0	0	0	0	0	0	0	0	0	0	0	0	0	0	0	0.000402223	0	0	0	0	0	0	0	0	0	0	0	0	0	0	0	0	0	3.65657e-05	0	0	0.00303496	0	0	0	0.00109697
25 mm	N183	0	0	0	0	0	0	0	0	0	0	0	0	0	0	0	0	0	0	0	0	0	0	0	0	0	0	0	0	0	0	0	0	0	0	0	0	0	0	0	0	2.38567e-05	0	0	2.38567e-05	0	0	0	4.77133e-05
25 mm	N185	0	0	0	0	0	0	0	0	0	0	0	0	0	0	0	0	0	0	0	0	0	0	0	0	0	0	0	0	0	0	0	0	0	0	0	0	0	0	0	0	3.49638e-05	0	0	0	0	0	0	0
25 mm	N187	0	0	0	0	0	0	0	0	0	0	0	0	0	0	0	0	0	0	0	0	0	0	0	0	0	0	0	0	0	0	0	0	0	0	0	0	0	0	0	0	0	0	0	0	0	0	0	0
25 mm	N188	0	0	0	0	0	0	0	0	0	0	0	0	0	0	0	0	0	0	0	0	0	0	0	0	0	0	0	0	0	0	5.88114e-05	0	0	0	0	0	0	0	0	0	0	0	0	0.000176434	0	0	0	0
25 mm	N198	6.24305e-05	0	0	0	0	0	0	0	0	0	0	0	0	0	0	0	2.49722e-05	0	0	0	0	0	0	0	0	0	0	0	0	0	0	0	0	0	0	0	6.24305e-05	0	1.24861e-05	0	4.99444e-05	0.000137347	3.74583e-05	0.000262208	0	0	3.74583e-05	0
25 mm	N201	0.000294844	0	0	4.21206e-05	0	0	0	0	0	2.80804e-05	0.000196563	0	0	0	0	0	2.80804e-05	0	0	0	0.000112322	0	0	0	1.40402e-05	0	0	0	1.40402e-05	0	8.42413e-05	4.21206e-05	0	0.000266764	0	0	0.000533528	0	7.02011e-05	0	0.000477367	0.000154442	0.000421206	0.00158654	0.000238684	0	7.02011e-05	0.000505448
25 mm	N206	0	0	0	0	0	0	0	0	0	0	6.19261e-05	0	0	0	0	0	7.96192e-05	0	0	0	0	0	0	0	0	0	0	0	0	0	0	0	0	0	0	0	0	0	0	0	0	0	3.53863e-05	8.84658e-05	0	0	2.65397e-05	0
25 mm	N209	0.00198167	0	0	0	0	0	0	0	0	0	0	0	0	0	0	1.61111e-05	1.61111e-05	0	0	0	0	0	0	0	0	0	0	0	8.05555e-05	6.44444e-05	0	3.22222e-05	0	0.000596111	0	1.61111e-05	0.000338333	0	3.22222e-05	0	1.61111e-05	0.000193333	0.000773333	0.00252944	0	0	1.61111e-05	0.000628333
25 mm	N212	0	0	0	0	0	0	0	0	0	0	0	0	0	0	0	0	3.45447e-05	0	0	0	0	0	0	0	0	0	0	0	0	0	0	0	0	0.000149694	0	0	0	0	0	0	9.21192e-05	0	0	0.000264843	6.90894e-05	0	8.06043e-05	0
15 mm	N002_S34	0	0	0	0	0	0	0	0	7.84929e-05	0	0.000261643	0	0	0	0	5.23286e-05	0	0	0	0	0	0	0	2.61643e-05	0	0	0	0	0	0	0	0	0	0.000104657	0	3.92465e-05	0.000222397	0	0	0	0.000235479	7.84929e-05	0	0.000588697	1.30822e-05	0	0	5.23286e-05
15 mm	N004_S36	0.00070762	0	0	0	0	0	0	0	0	0	0	0	0	0	0	0	0	0	0	0	0.000176905	0	0	0	0	0	0	0	0	6.63394e-05	0	0	0	0.000375923	0	0	4.42263e-05	0	2.21131e-05	0	0.000796073	0	0.000287471	0.000796073	0.00035381	0	0.000132679	0
15 mm	N006_S38	0	0	0	0	0	0	0	0	0	0	4.9026e-05	0	0	0	0	0	0	0	0	0	0	0	0	0	0	0	0	0	0	0	0	0	0	0	0	0	0	0	0	0	0	0	0	0	0	0	0	1.6342e-05
15 mm	N008	0	0	0	0	0	0	0	0	0	0	0	0	0	0	0	0	0	0	0	0	0	0	0	0	0	0	0	0	0	0	0	0	0	0	0	0	0	0	0	0	0	0	0	0	0	0	0	0
15 mm	N010	0	0	0	0	0	0	0	0	0	0	4.37694e-05	0	7.2949e-05	0	0	0	0.000131308	0	0	0	0	0	5.83592e-05	0	0	0	0	0	0	0	0	0	0	1.45898e-05	0	7.2949e-05	0.000291796	0	0	0	0.000233437	1.45898e-05	0	0.000277206	0	0	0	0.000218847
15 mm	N012	0.00011496	0	0	0	0	0	0	0	0	0	0.000747241	0	0	0	0	0	0.00120708	0	0	0	0	0	0	0	0	0	0	0	0	0	0	0	0	0.00241416	0	0	0.00149448	0	0	0	0	0	0.00122624	0.00588213	0	0	0.00030656	0.00141784
15 mm	N014	0	0	0	0	0	0	0	0	0	0	0	0	0	0	0	0	0.000299217	0	0	0	0	0	0	0	0	0	0	0	0	0	0	0	0	0	0	0	0	0	0	0	0	0	0	0.000314966	0	0	0	0
15 mm	N016	0	0	0	0	0	0	0	0	0	0	0	0	0	0	0	0	0	0	0	0	0	0	0	0	0	0	0	0	0	0	0	0	0	0	0	0	0	0	0	0	0	0	0	0	0	0	0	0
15 mm	N018	0	0	0	0	0	0	0	0	0	0	0	0	0	0	0	0	6.95072e-05	0	0	0	0	0	0	0	0	0	0	0	0	0	0	0	0	0	0	0	0	0	0	0	0	0	0.000191145	0.000139014	0	0	0	0
15 mm	N020	0	0	0	0	0	0	0	0	0	0	0	0	0	0	0	0	0	0	0	0	0	0	0	0	0	0	0	0	0	0	0	0	0	0	0	0	0	0	0	0	0	0	0	0	4.35698e-05	0	0	2.90465e-05
15 mm	N022	0.000290475	0	0	0	0	0	0	0	0	0	0.000165985	0	0	0	0	0	0	0	0	0	0.000248978	0	0	0	0	0	0	0	0.000186734	0	0	0	0	0.000103741	0	0	6.22445e-05	0	0	0	0	0	0.000248978	0.000394215	0.000248978	0	0.000103741	2.07482e-05
15 mm	N024	0.000321182	0	0	0	0	0.000112414	0	0	0	0	0.000385418	0	0.000192709	3.21182e-05	0	0.000144532	0.000401477	0	0	0	4.81773e-05	0	0	4.81773e-05	0.000112414	1.60591e-05	0	3.21182e-05	6.42364e-05	3.21182e-05	0	0.00017665	0	0.00342059	0	0	0.00181468	0	3.21182e-05	0	0.00130079	0.000562068	0.000513891	0.00264975	0.000160591	0	0.000192709	0.00110808
15 mm	N027	0	0	0	0	0	0	0	0	0	0	0	0	0	0	0	0	0.000294519	0	0	0	0	0	0	0	0	0	0	0	0	0	0	0	0	5.3549e-05	0	0	0	0	0	2.67745e-05	4.01617e-05	0	0	0.00100404	0.000214196	0	0	0.000321294
15 mm	N029	0	0	0	0	0	0	0	0	0	0	0	0	0	0	0	0	0	0	0	0	0	0	0	0	0	0	0	0	0	0	0	0	0	0	0	0	0	0	0	0	0	0	0	0	0	0	0	0
15 mm	N031	0	0	0	0	0	0	0	0	0	0	0	0	0	0	0	0	0.00186237	0	0	0	0	0	0	0	0	0	0	0	0	0	0	0	0	0	0	0	0	0	0	0	0	0	0	0	0	0	0	0
15 mm	N033	0	0	0	0	0	0	0	0	0	0	0	0	0	0	0	0	0	0	0	0	0	0	0	0	0	0	0	0	0	0	0	0	0	0	0	0	0	0	0	0	0	0	1.27171e-05	0	0	0	0	0
15 mm	N035	8.91438e-05	0	0	0	0	7.42865e-05	0	0	0	4.45719e-05	4.45719e-05	0	0	0	0	4.45719e-05	0.000208002	0	0	0	0	0	0	1.48573e-05	1.48573e-05	0	0	0	0	0	0	1.48573e-05	0	0.000178288	0	0	0.000252574	0	2.97146e-05	0	7.42865e-05	0.000118858	7.42865e-05	0.000178288	4.45719e-05	0	5.94292e-05	7.42865e-05
15 mm	N037	0	0	0	0	0	0	0	0	0	0	0	0	0	0	0	0	0	0	0	0	0	0	0	0	0	0	0	0	0	0	0	0	0	0	0	0	0	0	0	0	0	0	0	0	0	0	0	0
15 mm	N039	6.02398e-05	0	0	0	0	0	4.01598e-05	0	0	0	4.01598e-05	0	0	0	0	0	0.000160639	0	0	0	0	0	0	0	0	0	0	0	0	0	0	0	0	0.000421678	0	6.02398e-05	0.000200799	0	2.00799e-05	0	0.000180719	4.01598e-05	0.000180719	0.000481918	2.00799e-05	0	0	4.01598e-05
15 mm	N041	0.000514648	0	0	3.95883e-05	0.000316706	0	0	0	0	0	0.00154394	0	0.000118765	1.97941e-05	0	7.91766e-05	0.000376089	0	0	0	0.000138559	0	0	0	0.000138559	0	0	0.000178147	0	0.000138559	0.000178147	0.000415677	0	0.00544339	0	0	0.00490895	0	7.91766e-05	0	0.00164291	0.00106888	0.000752177	0.00587886	0.000217736	0	0.000277118	0.00108868
15 mm	N047	0	0	0	0	0	0	0	0	0	0	0	0	0	0	0	0	0	0	0	0	0	0	0	0	0	0	0	0	0	0	0	0.000265934	0	0	0	0	0	0	0	0	0	0	0	0	0	0	0	0
15 mm	N055	0.000421727	0	0	0	0	0	0	0	0	0	0.00126518	0	8.43455e-05	0	0	0.000168691	0.000906714	0	0	0	6.32591e-05	0	0	0.000105432	0.000189777	0.000210864	0	6.32591e-05	6.32591e-05	0.000126518	2.10864e-05	6.32591e-05	0.00023195	0.001708	0	0.000105432	0.00261471	0	8.43455e-05	0	0.000885628	0.000295209	0.000948887	0.00172908	4.21727e-05	0	0.00023195	0.000653677
15 mm	N057	9.31359e-05	0	0	0	0	0	0	0	0	0	0.000186272	0	0	0	0	0	0.000201794	0	0	0	0	0	0	0	0	0	0	0	0	0	0	0	0	0.00023284	0	0	3.10453e-05	0	0	0	0	0.000108659	4.65679e-05	0.00220422	6.20906e-05	0	9.31359e-05	0.000325976
15 mm	N060	0	0	0	0	0	0	0	0	0	0	0.000170184	0	0	0	0	0	0	0	0	0	0	0	0	0	0	0	0	0	1.70184e-05	0	0	0	0	0	0	0	0	0	0.000136147	0	0.00010211	0	0.0010211	0.00122532	0	0	0	0.000289312
15 mm	N061	0	0	0	0	0	0	0	0	0	0	0	0	0	0	0	0	0	0	0	0	0	0	0	0	0	0	0	0	0	0	0	0	0	0	0	0	0	0	0	0	0	0	0	0.000163899	0	0	0	0
15 mm	N063	5.17665e-05	0	0	0.000103533	2.58833e-05	0.000129416	0	0	0	0	0.00111298	0	0.000284716	0	0	0	0.000232949	0	0	0	0	0	0	0	0.000129416	0.000103533	0	0	7.76498e-05	0	2.58833e-05	5.17665e-05	7.76498e-05	0.00225184	7.76498e-05	7.76498e-05	0.00176006	0	0.000388249	0	0.00225184	0.00144946	0.00181183	0.0118545	0.000931798	0	0.000983564	0.00222596
15 mm	N064	9.95768e-05	0	0	0	0	0	0	0	0	0	0	0	0	0	0	0	0.000224048	0	0	0	0	0	0	0	0	0	0	0	0	0	4.97884e-05	0	0	0	0	0	0	0	0	0	0	0	0	0.000124471	0	0	0	0
15 mm	N068	0.000129567	0	0	0	0	0	0	0	0	0	0	0	0	0	0	0	0	0	0	0	0	0	0	0	0	0	0	0.000242939	0	4.85877e-05	0.000145763	0	0	0.000323918	1.61959e-05	1.61959e-05	0.000485877	0	0	0	0.000388702	1.61959e-05	0.00102034	0.000129567	0	0	0	0
15 mm	N072	3.26158e-05	0	0	0	0	0	0	0	0	0	0.000587084	0	0.000130463	0	0	0	0.000228311	0	0	0	0	0	0	6.52316e-05	0	0	0	0	0	0	0	0	0	0.000293542	0	6.52316e-05	3.26158e-05	0	0	6.52316e-05	3.26158e-05	0.000130463	3.26158e-05	0.000521853	0.000130463	0	0.000293542	0.000163079
15 mm	N074	0	0	0	0	0	0	0	0	0	0	0	0	0	0	0	0	1.08892e-05	0	0	0	0	0	0	0	0	0	0	0	0	0	0	0	0	0	0	0	0	0	0	0	0	1.08892e-05	1.08892e-05	0.000326676	0	0	0	4.35569e-05
15 mm	N075	0.000318779	0	0	0	0	0	0	0	0	0	0	0	0	0	0	0	0.0001449	0	0	0	0	0	0	0	0	0	0	0	0	0	0	0	0	0	0	0	1.93199e-05	0	0	0	7.72798e-05	1.93199e-05	0	0.00015456	0	0	0.00012558	0.000164219
15 mm	N076	0.000405194	0	0	0	0	3.85899e-05	0	0	0	0	0.00011577	0	1.9295e-05	0	0	0	0.000328014	0	0	0	0	0	0	5.78849e-05	0	0	0	0	0	9.64748e-05	0	1.9295e-05	0	0.000424489	0	0.00011577	0.000347309	0	1.9295e-05	0	0.000270129	0.00019295	0.000424489	0.00204527	0.00019295	0	0.000212245	0.000212245
15 mm	N079	0.000134418	0	0	0	0	0	0	0	0	0	0	0	0	0	0	0	0	0	0	0	0	0	0	0	3.10196e-05	0	0	0	0	0	0	0	0	0.000630732	0	0	0.000516994	0	0	0	0.000909909	0.000144758	0.000206797	0.0019956	0	0	0.000196458	0.000330876
15 mm	N081	0	0	0	0	0	0	0	0	0	0	0	0	0	0	0	0	0	0	0	0	0	0	0	0	0	0	0	0	0	0	0	0	0	0	0	0	0	0	0	0	0	0	0	0.000240774	0	0	0	0
15 mm	N082	0	0	0	0	0	0	0	0	0	0	0	0	0	0	0	0	0.000100047	0	0	0	0	0	0	0	0	0	0	0	0	0	0	0.000140066	0	0.0008504	1.00047e-05	0	0.00196092	0	0	0	0	0.000430202	0.000710334	0.00140066	0	0	0	0
15 mm	N084	0.000858824	0	0	0	0	0.000329216	0	0	0	0	0	0	0	0	0	0	0.000429412	0	0	0	0	0	0	0.000386471	0	0	0	0	0	0	0	0	0	0.000715686	0	0	0.00113078	0	0	0	0.000372157	0.000887451	0.00226157	0.00367863	0	0	0	0.000529608
15 mm	N086	0	0	0	0	0	0	0	0	0	0	0	0	0	0	0	0.000995837	0	0	0	0	0	0	0	0	0	0	0	0	0	0	0	0	0	4.2376e-05	0	0	0.000233068	0	0	0	0.000222474	0	0	0.00234128	0	0	0.000222474	0.000391978
15 mm	N087	0	0	0	0	0	3.19983e-05	0	0	0	0	0	0	0	0	0	0	0	0	0	0	0	0	0	0	0	0	0	0	0	0	0	0	0	0	0	0	0	0	0	0	0	0	0	5.33305e-05	0	0	0	0
15 mm	N089	0	0	0	0	0	0	0	0	0	0	0	0	0	0	0	0	0	0	0	0	0	0	0	0	0	0	0	0	0	0	0	0	0	0	0	0	0.000193738	0	0	0	0.000126351	2.52702e-05	0	0.000160044	0	0	0	0.000219008
15 mm	N090	0	0	0	0	0	0	0	0	0	0	0	0	0	0	0	0	0	0	0	0	0	0	0	0	0	0	0	0	0	0	0	0	0	4.8569e-05	0	0	0	0	0	0	0	0.00010928	0.000412837	0.000509975	0	0	0.00026713	0
15 mm	N092	0.000239842	0	0	0	0	0	8.46501e-05	0	0	0	0	0	0	0	0	0.000112867	1.41084e-05	0	0	0	0	0	0	0	0	0	0	0	0	0	0	0	0	2.82167e-05	8.46501e-05	0	0.000197517	0	0	0	0.000197517	0.000225734	0.000296275	0.000620767	7.05418e-05	0	0	0.0001693
15 mm	N094	0	0	0	0	0	0	0	0	0	0	0	0	0	0	0	0	0	0	0	0	0	0	0	0	0	0	0	0	0	0	0	0	0	0	0	0	0	0	0	0	0	0	0	0	0	0	0	0
15 mm	N096	0.000189562	0	0	2.91634e-05	0	0	0	0	0	0	0.000393707	0	0	0	0	0	0.000801995	0	0	0	0	0	0	0	0	0	0	0	5.83269e-05	0	0	0	0	0.000568687	0	5.83269e-05	0.000656178	0	0	0	0.000393707	0.000408288	0.00102072	0.00142901	8.74903e-05	0	7.29086e-05	0.000204144
15 mm	N100	0	0	0	0	0	0	0	0	0	0	0	0	0	0	0	0	0	0	0	0	0	0	0	0	0	0	0	0	0	0	0	0	0	0	0	0	0	0	0	0	0	0	0	0	0	0	0	0
15 mm	N102	0.00011592	0	0	0	0	5.79601e-05	0	0	0	0	0.00020286	0	8.69401e-05	0	0	0	0.000362251	0	0	0	0	0	0	0	0	0	0	0	0	0	1.449e-05	4.34701e-05	0	0.000391231	4.34701e-05	8.69401e-05	0.0001449	0	5.79601e-05	0	0.00021735	0.00020286	0.0002898	0.000970832	0	0	0	0.00011592
15 mm	N103	0	0	0	0	0	0	0	0	0	0	0	0	0	0	0	0	0	0	0	0	0	0	0	0	0	0	0	0	0	0	0	0	0	0	0	0	0	0	0	0	2.90875e-05	0	2.90875e-05	0.000261788	0	0	0	0
15 mm	N106	0	0	0	0	0	0	0	0	0	0	0	0	0	0	0	0	0	0	0	0	0	0	0	0	0	0	0	0	0	0	0	0	0	0	0	0	0	0	0	0	0	0	0	3.90153e-05	0	0	0	0
15 mm	N109	7.16538e-05	0	0	0	0	0	0	0	0	0	0	0	0	0	0	0	3.58269e-05	0	0	0	0	0	0	0	0	0	0	0	0	0	0	0	0	0.000358269	0	7.16538e-05	3.58269e-05	0	0	0	0	0	0	0.000179134	0	0	0	0
15 mm	N111	3.13195e-05	0	0	0	0	0	0	0	0	0	0	0	0	0	0	0	0	0	0	0	0	0	0	0	0	0	0	0	0	0	0	0	0	0	0	0	0	0	0	0	0	0	0	9.39585e-05	0	0	0	0
15 mm	N114	0	0	0	0	0	6.04102e-05	0	0	0	0	0	0	0	0	0	3.02051e-05	0.00012082	0	0	0	0	0	0	0	0	6.04102e-05	0	0	0.000151025	0	0	0	0	0.000392666	0	0	0	0	0	0	0	0	0	0.00338297	0.000241641	0	3.02051e-05	6.04102e-05
15 mm	N116	0.00160742	0	0	0	0.000261672	0	0	0	0	0	0.00355127	0	0	0	0	0.0004112	0.00228029	0	0	0	0	0	0.000186909	0.000149527	0.000299054	0.000224291	0.000186909	0.000112145	0	0.000710254	0.000224291	3.73818e-05	0.000186909	0.00325221	0	0.000112145	0.00295316	0	0.000448581	0	0.0016448	0.00063549	0.00145789	0.0109155	0.000299054	0	0.000224291	0.000822399
15 mm	N118	0	0	0	0	0.000106496	0	0	0	0	0	0	0	0	0	0.000177494	0	3.54988e-05	0	0	0	0	0	0.000248491	0	0	0	0	0	0	0	0.00028399	0	0	0	0	0	0.000177494	0	0	0	0	0	3.54988e-05	0.0116436	0.000354988	0	0	0.00113596
15 mm	N123	0	0	0	0	0	0	0	0	0	0	0	0	0	0	0	0	0	0	0	0	0	0	0	0	0	0	0	0	0	0	0.000599804	0	0	0	0	0	0	0	0	0	0	0	3.15686e-05	0.00580863	0	0	0.000126275	0.000536667
15 mm	N124	0.000564759	0	0	0	0	0.000125502	0	0	0	0	0.00109814	0	0	0	0	9.41265e-05	0.000596135	0	0	0	0	0	0	0	3.13755e-05	0	0	0	0.000188253	0.000345131	9.41265e-05	0.000125502	0	0.00156878	0	0	0.00229041	0	0.000188253	0	0.00191391	0.00106677	0.00244729	0.00812626	0.000219629	0	0.000847139	0.00194528
15 mm	N125	0.000463575	0	0	0	0	0	0	0	0	0	0.000394038	0	6.95362e-05	0	0	0	2.31787e-05	0	0	0	0	0	0	0	0.000115894	0	0	0.000115894	2.31787e-05	0	2.31787e-05	0	0	0.0014139	0	0	0.000834434	0	0	0	0.000463575	0.000139072	0.000672183	0.00308277	0.000347681	0	0.00037086	0.00146026
15 mm	N126	0.000134775	0	0	0	0	0	0	0	0	0	0	0	0	0	0	0	0	0	0	0	0	0	0	0	0	0	0	0	0	0	0	0	0	0	0	0	0	0	0	0	0	0	0	0.000161729	0	0	8.08647e-05	0
15 mm	N134	0	0	0	0	0	0	0	0	0	0	0	0	0	0	0	7.12962e-05	0	0	0	0	0	0	0	0	0	0	0	0	0	0	0	0	0	0	0	0	0.000891202	0	0	0	0	0	0.00017824	0.00117639	0.000463425	0	0.000356481	0.000356481
15 mm	N136	0.00037886	0	0	0	0	0	0	0	0	0	7.57719e-05	0	0	0	0	0.000227316	0.000227316	0	0	0	0	0	0	0	0	0	0	0	3.7886e-05	0	0	0	0	0	0	0	0.000454632	0	0	0	0.000265202	0	0.000113658	0.00037886	0	0	0	3.7886e-05
15 mm	N138	0.000237917	0	0	0	0	0	0	0	0	0	0.000543811	0	0	0	0	0	0.0020053	0	0	0	0	0	0	0	0	0	0	0	0	0	0.000305894	0	0	0	0	0	0.000101965	0	0	0	0	6.79763e-05	0	0.00197131	0	0	0	3.39882e-05
15 mm	N140	0	0	0	0	0	0	0	0	0	0	0	0	0	0	0	0	0.000681704	0	0	0	0	0	0	0	0	0	0	0	0	0	0	0	0	0	5.92786e-05	0	5.92786e-05	0	0	0	0.000148196	0	0	0.00142269	0	0	0	0
15 mm	N142	0	0	0	0	0	0	0	0	0	0	0	0	0	0	0	0	0	0	0	0	0	0	0	0	0	0	0	0	0	0	0	0	0	0.000116326	0	0	0.000697958	0	0	0	0.000465306	0	0	0.0039551	0	0	0	0
15 mm	N144	0.000635229	0	0	0	0	0	0	0	0	0	0.000112099	0	0	0	0	0	0	0	0	0	0	0	0	0	0	0	0	0	0	0	0.000112099	0	0	0	0	0	0.000149466	0	0	0	0	0	0.00052313	0.00149466	0	0	0	0
15 mm	N146	6.7415e-05	0	0	0	0	0	0	0	0	3.37075e-05	0.0017865	0	0.00053932	0	0	0.000606735	0.00114605	0	0	0	0	0	0	0.000235952	3.37075e-05	0	0	0	0	0.000202245	3.37075e-05	0.000101122	0	0.00434827	0	0.000101122	0.00374153	0	0.00040449	0	0.00377524	0.00175279	0.00144942	0.00842687	0.000235952	0	0.00053932	0.00117976
15 mm	N148	0.00161072	0	0	0	0	0	0	0.000259794	0	0	0.000571547	0	0	0	0	0.000207835	0.00306557	0	0	0	0.000103918	0	0	0	0.000311753	0	0	0	0.000155877	0.000155877	0.000155877	0	0	0.00155877	0	0	0.000831342	0	5.19588e-05	0	0.000571547	0.000363712	0.00207835	0.00737816	0.000935259	0.000363712	0.000727424	0.0017666
15 mm	N150	0	0	0	0	0	0	0	0	0	0	0	0	0	0	0	0	0	0	0	0	0	0	0	0	0	0	0	0	0	0	0	0	0	0	0	0	0	0	0	0	0.000193456	2.4182e-05	2.4182e-05	0.000193456	0	0	0	4.83641e-05
15 mm	N152	0.00042978	0	0	0	0	0	0	0	0	0	0.00128934	0	0	0	0	0.0001653	0.000793441	0	0	0	0	0	0	0	0	0	0	0	0	0	9.91801e-05	0	0	0.000462841	0	0	0.00119016	0	6.61201e-05	0	3.306e-05	0.000562021	0.000628141	0.00647977	0.00019836	0	0.00039672	0.000958741
15 mm	N154	0	0	0	0	0	0	0	0	0	0	0	0	0	0	0	0	0	0	0	0	0	0	0	0	0	0	0	0	0	0	0	0	0	0	0	0	2.13821e-05	0	0	0	0	8.55286e-05	0	0.000406261	0	0	0	8.55286e-05
15 mm	N156	0	0	0	0	0	0	0	0	0	0	0	0	0	0	0	0	2.80253e-05	0	0	0	0	0	0	0	8.4076e-05	0	0	0	0	0	0	0	0	0.000112101	0	0	5.60507e-05	0	0	0	5.60507e-05	0	0	0.000140127	2.80253e-05	0	0	2.80253e-05
15 mm	N158	0	0	0	0	0	0	0	0	0	0	0	0	0	0	0	0	0	0	0	0	0	0	0	0	0	0	0	0	0	0	0	0	0	0	0	0	0	0	0	0	0	0	0	0	0	0	0	0
15 mm	N168	0	0	0	0	0	0	0	0	0	0	0	0	0	0	0	0	0	0	0	0	0	0	0	0	0	0	0	0	0	0	0	0	0	0.000117858	0	0	2.35716e-05	0	0	0	4.71431e-05	0	7.07147e-05	0.000424288	0	0	2.35716e-05	0
15 mm	N170	0	0	0	0	0	0	0	0	0	0	0	0	0	0	0	0	0	0	0	0	0	0	0	0	0	0	0	0	0	0	0	0	0	0	0	0	0	0	0	0	0	0	0	0.000212247	0	0	0	0
15 mm	N171	0	0	0	0	0	0	7.19657e-05	0	0	0	0	0	0	0	0	0	0	0	0	0	0	0	0	0	0	0	0	0	0	0	0	0	0	0	0	0	0	0	0	0	0	0	0	0.000539743	0	0	0	0.000107949
15 mm	N173	0	0	0	0	0	0	0	0	0	0	0	0	0	0	0	0	0	0	0	0	0	0	0	0	0	0	0	0.000147705	0	0	0	0	0	3.69263e-05	0	0	0	0	0	0	0	0	0	0.00029541	3.69263e-05	0	0	0
15 mm	N178	0	0	0	0	0	0	0	0	0	0	0	0	8.48824e-05	0	0.00033953	0	0	0	0	0	0	0	0	0.000509295	0	0	0	0	0	0	0	0	0	8.48824e-05	0	0.000169765	0.000169765	0	0	0	0.000466853	0	0	0.00297089	0	0	0	0.00118835
15 mm	N186	0	0	0	0	0	0.000168879	0	0	0	0	0.000101327	0	0	0	0	0	0.000472861	0	0	0	0	0	0	0.000236431	0	0	0	0	0	0	0	0.000236431	0	0.000236431	0	0	0.000743068	0	0	0	0.000337758	0	0	0.00276962	3.37758e-05	0	6.75516e-05	0.000168879
15 mm	N191	0	0	0	0	0	0	0	0	0	0	0	0	0	0	0	0	0	0	0	0	0	0	0	0	0	0	0	0	0	0	0.000678845	0	0	0.000555418	0	0	0	0	0	0	0.000462849	0	0.000277709	0.000617132	0.00129598	0	0	0
15 mm	N199	0	0	0	0	0	0	0	0	0	0	0	0	0	0	9.64661e-05	0	1.60777e-05	0	0	0	0	0	0	0	0	0	0	9.64661e-05	0	3.21554e-05	0	0	0	0.000321554	0	0	9.64661e-05	0	0	0	0.000225088	0	8.03884e-05	0.00218657	0	0	0.000128621	0.000450175
15 mm	N200	6.00628e-05	0	0	0	0.00021022	0	0	0	0	0	0.0012463	0	0	0	0	1.50157e-05	0.000630659	0	0	0	0.000120126	0	0	0	0	0	0	0	0	0	0	3.00314e-05	0	0.00175684	0	0	0.00159166	0	7.50785e-05	0	9.00941e-05	0.000390408	0.000555581	0.00348364	0.000195204	0	0.000750785	0.00120126
15 mm	N202	0	0	0	0	0.000226722	0	0	0	0	0	0	0	0	0	0.000209282	0	0.00130801	0	0	0	0	0	0	0	0	0	0	0	0.000261602	0	0	0	0	0.000366243	0	0	0.00120337	0	0	0	0.000383683	5.23204e-05	0	0.000749926	3.48803e-05	0	0	0.000523204
15 mm	N203	0	0	0	0	0	0	0	0	0	0	5.62784e-05	0	7.87898e-05	0	0	0	0	0	0	0	0	0	0	0	0	0	0	0	0	1.12557e-05	0	0	0	6.75341e-05	0	0	3.37671e-05	0	0	0	1.12557e-05	0	0	9.00455e-05	2.25114e-05	0	0	0
15 mm	N214	0	0	0	0	0	0	0	0	0	0	0	0	0.000348186	0	0	0.000290155	0	0	0	0	0	0	0	0	0	0	0	0	0	0	0	0.000319171	0	0	0	0	0	0	0	0	0	0	0	0.00268877	0	0	0	0.000648013
[truncated: 747 more columns]

## Sheet: Genus level relative abundance
Nasal sample type	Sample id	Abditibacterium	Acetothermiia_ge	AT-s3-28_ge	AKIW659_ge	Paludibaculum	Acidobacteriae_unclassified	Acidipila	Acidobacteriaceae_(Subgroup_1)_unclassified	Bryocella	Granulicella	Occallatibacter	Terriglobus	Acidobacteriales_unclassified	Candidatus_Koribacter	uncultured_ge	Bryobacter	Elev-16S-1166_ge	Candidatus_Solibacter	Acidobacteriota_unclassified	Aminicenantales_ge	11-24_ge	Blastocatella	Blastocatellaceae_ge	Blastocatellaceae_unclassified	JGI_0001001-H03	Stenotrophobacter	uncultured	Blastocatellia_unclassified	Chloracidobacterium	DS-100_ge	Pyrinomonas	RB41	Acanthopleuribacter	Geothrix	Holophagaceae_ge	marine_group	uncultured	Subgroup_7_ge	Subgroup_11_ge	Subgroup_18_ge	Subgroup_21_ge	Subgroup_22_ge	Subgroup_25_ge	Subgroup_5_ge	Subgroup_10	Subgroup_23	Thermoanaerobaculum	Subgroup_17_ge
25 mm	N001_S33	6.6346e-05	0	0	0	0	0	0	0	0	0	0	0	0	0	0	0	0	0	0	0	0	0	0	0	0	0	0	0	0	0	0	0	0	0	0	0	0	0	0	0	0	0	0	0	0	0	0	0
25 mm	N003_S35	0.00155596	0.000150577	0	0	0	0	0	0	0	0	0	3.34616e-05	0	0	0	0	0	0	0	0	0	0	0	0	0	0	0	0	0	0	0	0	0	0	0	0	0	0	0	0	0	0	0	0	0	0	0	0
25 mm	N005_S37	0	0	0	0	0	0	0	0	0	0	0	0	0	0	0	0	0	0	0	0	0	0	0	0	0	0	0	0	0	0	0	0	0	0	0	0	0	0	0	0	0	0	0	0	0	0	0	0
25 mm	N007	0	0	0	0	0	0	0	0	0	0	0	0	0	0	0	0	0	0	0	0	0	0	0	0	0	0	0	0	0	0	0	0	0	0	0	0	0	0	0	0	0	0	0	0	0	0	0	0
25 mm	N009	0	0	0	0	0	0	0	0	0	0	0	0	0	0	0	0	0	0	0	0	0	0	0	0	0	0	3.60027e-05	0	0	0	0	0	0	0	0	0	0	0	0	0	0	4.80036e-05	0	0	0	0	0	0
25 mm	N011	0.000604066	0	0	0	0	0	0	0	0	0	0	0	0	0	0	0.00213013	0	0	0	0	4.76894e-05	0.000667652	0	0.00426026	0.000174861	0.00031793	0.000508687	0	0	6.35859e-05	0	0.00101737	0	0	0	0	0	0	0.00031793	0	0	0	0	4.76894e-05	0	0	0	0
25 mm	N013	0	0	0	0	0	0	0	0	0	0	0	0	0	0	0	0	0	0	0	0	0	0	0	0	0	0	0	0	0	0	0	0	0	0	0	0	0	0	0	0	0	0	0	0	0	0	0	0
25 mm	N015	0	0	0	0	0	0	0	0	0	0	0	0	0	0	0	0	0	0	0	0	0	0	0	0	0	0	0	0	0	0	0	0	0	0	0	0	0	0	0	0	0	0	0	0	0	0	0	0
25 mm	N017	0	0	0	0	0	0	0	0	0	0	0	0	0	0	0	0	0	0	0	0	0	0	0	0	0	0	0	0	0	0	0	0	0	0	0	0	0	0	0	0	0	0	0	0	0	0	0	0
25 mm	N019	6.43824e-05	0	0	0	0	0	0	0	0	0	0	0	0	0	0	0	0	0	0	0	0	0	0	0	0	0	0	0	0	0	0	0	0	0	0	0	0	0	0	0	0	0	0	0	0	0	0	0
25 mm	N021	4.04776e-05	0	0	0	0	4.04776e-05	0	0	0	0	0	0	0	0	0	0	0	0	0	0	2.69851e-05	0	0	0	0	1.34925e-05	0.00010794	0	0	0	0	0	0	0	0	0	0	0	0	0	0	0	0	0	0	0	0	9.44478e-05
25 mm	N023	0.000634547	0	0	0.000158637	0	0.000317273	0	0	0	0	0	0	0	0	0	0.00154104	0	6.79871e-05	0	0	2.26624e-05	2.26624e-05	0	2.26624e-05	4.53248e-05	0.000135974	6.79871e-05	0	0	0	0	6.79871e-05	0	0	0	0	0	0	0.000453248	0	0	0	0.000317273	0.000181299	0	0	0	0.000589222
25 mm	N026	0	0	0	0	0	0	0	0	0	0	0	0	0	0	0	0	0	0	0	0	0	0	0	0	0	0	0	0	0	0	0	0	0	0	0	0	0	0	0	0	0	0	0	0	0	0	0	0
25 mm	N028	0.000623919	0	0	0	0	0	0	0	0	0	0	0	0	0	0	0	0	0	0	0	0	0	0	0	0	0.00014261	0	0	0	0	0	0	0	0	0	0	0	0	0	0	0	0	0	0	0	0	0	0
25 mm	N030	0.0026832	0	0	0	0	0.000108778	0	0.000108778	0	0	0	0.000108778	0	0	0	0.0084122	0	0	0	0	0.000435114	7.25189e-05	0	0.000290076	0	0	3.62595e-05	0	0	0	0	0	0	0	0	0	0	0	0	0	0	0	0	3.62595e-05	7.25189e-05	0	0	3.62595e-05
25 mm	N032	0	0	0	0	0	0	0	0	0	0	0	0	0	0	0	0.000173635	0	5.20906e-05	0	0	0	0	0	0	0	0	0	0	0	0	0	0	0	0	0	0	0	0	0	0	0	0	0	0	0	0	0	0
25 mm	N034	0.000922084	0	0	0	0	0.00010848	0	0	2.71201e-05	0	0	0	0	0	0	0.000284761	0	0.000149161	1.35601e-05	0	1.35601e-05	9.49204e-05	0	0.000216961	0	6.78003e-05	0.000311881	0	0	0	0	0	0	0	0	0	0	1.35601e-05	0.000176281	0	0	0	0.000135601	1.35601e-05	0.000135601	0	0	0.000122041
25 mm	N036	0	0	0	0	0	0	0	0	0	0	0	0	0	0	0	0.000166778	0	0	0	0	0	0	0	1.51616e-05	0	0	0	0	0	0	0	0	0	0	0	0	0	0	0.000121293	0	0	0	0	0	0	0	0	0
25 mm	N038	0.00198659	0	0	0	1.77374e-05	3.54748e-05	0	0	0	0	0	0	8.86871e-05	0	0	0.00315726	0	7.09497e-05	7.09497e-05	0	0.000141899	0.00647416	0	0.00106424	0	0.000585335	0.00198659	0	0	5.32122e-05	0	1.77374e-05	0	0	0	0	0	0.000230586	0	8.86871e-05	0	0	1.77374e-05	0.000195112	0.000425698	0	0	0.000337011
25 mm	N040	0.000104331	0	0	0	0	0	0	0	0	0	0	0	0	0	0	0.00012172	0	0	0	0	1.73886e-05	0.000104331	0	0	0	0	0	0	0	0	0	0	0	0	0	0	0	0	0	0	0	0	0	1.73886e-05	0	0	0	0
25 mm	N046	0	0	0	0	5.37326e-05	0	0	0	0	0	0	0	0	0	0	0	0	0	0	0	0	0	0	0	0	0	0	0	0	0	0	0	0	0	0	0	0	0	0	0	0	8.95544e-05	0	0	0	0	0	0
25 mm	N054	0.000113748	0	0	4.73952e-05	0	2.84371e-05	0	0	0	0	0	0	0	0	0	9.47903e-05	0	9.47903e-06	0	0	0	0	0	0	2.84371e-05	0	0.000113748	0	0	1.89581e-05	0	0	0	0	0	0	0	5.68742e-05	2.84371e-05	0	0	0	0	3.79161e-05	2.84371e-05	0	0	8.53113e-05
25 mm	N056	0	0	0	0	0	0.000448833	0	0	0	0	0	0	0	0	0	0.00168312	0	0.000224417	0	0	0.000280521	0	0	0	0	0	0.000336625	0	0	0	0	0	0	0	0	0	0	0.000561041	0.0014026	5.61041e-05	0	0	0	0.00106598	0.00095377	0	0	0.000392729
25 mm	N059	0.000180412	0	0	0	0	0	0	0	0	0	0	0	0	0	0	0	0	2.57732e-05	0	0	3.86598e-05	6.4433e-05	0	0	0	0	5.15464e-05	0	0	0	0	0	0	0	0	0	0	0	3.86598e-05	0	0	0	0	0	0	0	0	0
25 mm	N062	0.000458911	0	0	0	0	0.000327794	0	0	0	0	0	0	0	0	0	0.00288458	0	3.27794e-05	0	0	3.27794e-05	0	0	0	0	0	0.000131117	0	0	0	0	0	0	0	0	0	0	0.000327794	0.000688367	0	0	0	0	0	6.55587e-05	0	0	0.000295014
25 mm	N065	4.02439e-05	0	0	0	0	0	0	0	0	0	0	0	0	0	0	4.02439e-05	0	0	0	0	0	0	0	0	0	0	0	0	0	0	0	0	0	0	0	0	0	0	0	0	0	0	0	0	0	0	0	0
25 mm	N067	0	0	0	0	0	0	0	0	0	0	0	0	0	0	0	0.000443721	0	0	0	0	0	0	8.45184e-05	6.33888e-05	0	0	6.33888e-05	0	0	0	0	6.33888e-05	0	0	0	0	0	0	6.33888e-05	0	0	0	0	0	0	0	0	0
25 mm	N070	0	0	0	0	0	0	0	0	0	0	0	0	0	0	0	0	0	0	0	0	0	0	0	0	0	0	0	0	0	0	0	0	0	0	0	0	0	0	0	0	0	0	0	0	0	0	0	0
25 mm	N071	0	0	0	0	0	0	0	0	0	0	0	0	0	0	0	0	0	0	0	0	0	0	0	0	0	0	0	0	0	0	0	0	0	0	0	0	0	0	0	0	0	0	0	0	0	0	0	0
25 mm	N077	0	0	0	0	0	0	0	0	0	0	0	0	0	0	0	0	0	0	0	0	0	0	0	0	0	0	0	0	0	0	0	0	0	0	0	0	0	0	0	0	0	0	0	0	0	0	0	0
25 mm	N078	0	0	0	0	0	0	0	0	0	0	0	0	0	0	0	0.000295046	0	0	0	0	0.000230905	0	0	0	0	0	0.000384842	0	0	0	0	0	0	0	0	0	0	0	0	0.000423327	0	0	0	0	0	0	0	0
25 mm	N080	0.000618359	0	0	0	3.25452e-05	0	0	0	0	0	0	0	0	0	0	0.000553268	0	8.1363e-05	0	0	0	0.000292907	0	0.000162726	8.1363e-05	1.62726e-05	0	0	0	0	0	4.88178e-05	0	0	0	0	0	0	4.88178e-05	4.88178e-05	0	0	0	0	0	0	0	6.50904e-05
25 mm	N083	0.00081696	0	0	0	0	1.3616e-05	0	0	0	0	0	0	0	0	0	0.000285936	0	0.000108928	0	0	0	0	0	6.808e-05	0	0	1.3616e-05	0	0	0	0	9.5312e-05	0	0	0	0	0	2.7232e-05	1.3616e-05	0	0	0	5.4464e-05	0.000177008	6.808e-05	0	0	0.000108928
25 mm	N085	0	0	0	0	0	0	0	0	0	0	0	0	0	0	0	0	0	0	0	0	0	0	0	0	0	0	0	0	0	0	0	0	0	0	0	0	0	0	0	0	0	0	0	0	0	0	0	0
25 mm	N088	0	0	0	0	0	0	0	0	0	0	0	0	0	0	0	0	0	0	0	0	0.000113402	8.24742e-05	0	0	0	0	0	0	0	0	0	0	0	0	0	0	0	0	0	0	0	0	0	0	0	0	0	0
25 mm	N091	0.000174481	0	0	0	0	0	2.05271e-05	0	0	2.05271e-05	0	3.07907e-05	0	0	0	7.1845e-05	0	0	0	0	1.02636e-05	0.000164217	0	3.07907e-05	0	3.07907e-05	5.13178e-05	0	0	0	0	2.05271e-05	0	0	0	0	0	0	0	3.07907e-05	0	0	0	0	4.10543e-05	0	0	0
25 mm	N093	0	0	0	0	0	0	0	0	0	0	0	0	0	0	0	0	0	0	0	0	0	0	0	2.13165e-05	0	0	0	0	0	0	0	0	0	0	0	0	0	0	0	0	0	0	0	0	0	0	0	0
25 mm	N095	1.6811e-05	0	0	0	0	0	0	0	0	0	0	0	0	0	0	0.000117677	0	6.72438e-05	0	0	1.6811e-05	0.000184921	0	6.72438e-05	0	1.6811e-05	8.40548e-05	0	0	0	0	0.000100866	0	0	0	0	0	0	1.6811e-05	0	0	0	0	1.6811e-05	0	0	0	0
25 mm	N097	0	0	0	0	0	0	0	0	0	0	0	0	0	0	0	0	0	0	0	0	0	0	0	0	0	0	0	0	0	0	0	1.2455e-05	0	0	0	0	0	0	0	0	0	0	0	0	0	0	0	0
25 mm	N098	0.000320782	0	0	0	0	0	0	0	0	0	0	0	0	0	0	9.87021e-05	0	0	0	0	0	0.000123378	0	9.87021e-05	0	9.87021e-05	0	0	0	0	0	0.000567537	0	0	0	0	0	0	0	0	0	0	0	0	0	0	0	0
25 mm	N099	8.13944e-05	0	0	0	8.13944e-05	0	0	0	0	0	0	0	0	0	0	0	0	0	0	0	0	0	0	4.65111e-05	0	0	0	0	0	0	0	0	0	0	0	0	0	0	0	0	0	0	0	0	0	0	0	0
25 mm	N101	6.95265e-05	0	0	0	0	0	0	0	0	0	0	0	0	0	0	0	0	0	0	0	0	2.31755e-05	0	0	0	0	0	3.47633e-05	0	0	0	0	0	0	0	0	0	0	0	0	0	0	0	0	0	0	0	0
25 mm	N104	0	0	0	0	0	0	0	0	0	0	0	0	0	0	0	0	0	0	0	0	0	0	0	0	0	0	0	0	0	0	0	0	0	0	0	0	0	0	0	0	0	0	0	0	0	0	0	0
25 mm	N105	0	0	0	0	0	0	0	0	0	0	0	0	0	0	0	0.000314635	0	4.49479e-05	0	0	6.74218e-05	0	0	0	0	0	0	0	0	0	0	0	0	0	0	0	0	0	8.98957e-05	2.24739e-05	0	0	0	0	0	0	0	0.000157318
25 mm	N107	0	0	0	0	0	0	0	0	0	0	0	0	0	0	0	0	0	0	0	0	0	0	0	0	0	0	0	0	0	0	0	0	0	0	0	0	0	0	0	0	0	0	0	0	0	0	0	0
25 mm	N108	0.0010154	0	0	0	0	0	0	0	0	0	0	0	0	0	0	0.000310261	0	2.82056e-05	0	0	0.000141028	0.000112822	0	0.000141028	0	0	0	0	0	0	0	0	0	0	0	0	0	0	0	0	0	0	0	0	5.64111e-05	0	0	0
25 mm	N110	0	0	0	0	0	0	0	0	0	0	0	0	0	0	0	0	0	0	0	0	0	0	0	0	0	0	0	0	0	0	0	0	0	0	0	0	0	0	0	0	0	0	0	0	0	0	0	0
25 mm	N112	0	0	0	0	0	0	0	0	0	0	0	0	0	0	0	0	0	0	0	0	0	0	0	0	0	0	0	0	0	0	0	0	0	0	0	0	0	0	0	0	0	0	0	0	0	0	0	0
25 mm	N113	0	0	0	0	0	0	0	0	0	0	0	0	0	0	0	0.000104225	0	0	0	0	0	0	0	0	0	0	0	0	0	0	0	0	0	0	0	0	0	0	0	0	0	0	0	0	0	0	0	0
25 mm	N115	0.000872051	0	0	0	0	0.000145342	0	0	0	0	0	0	0	0	0	0.0026646	0	0.000339131	4.84473e-05	0	4.84473e-05	0.000629814	0	0.000193789	0	0	0.000242236	0	0	0	0	0	0	0	0	0	0	0.000339131	4.84473e-05	0	0	0	0.000145342	0.000145342	0.000145342	0	0	0.000484473
25 mm	N117	0	0	0	0	0	0	0	0	0	0	0	0	0	0	0	3.03049e-05	0	0	0	0	0	0	0	0	0	0	0	0	0	0	0	0	0	0	0	0	0	0	0	0	0	0	0	0	0	0	0	0
25 mm	N120	8.79843e-05	0	0	0	0	0	0	0	0	0	0	0	0	0	0	0	0	0	0	0	0	0	0	0	0	0	0	0	0	0	0	0	0	0	0	0	0	0	0	0	0	0	0	0	0	0	0	0
25 mm	N121	0	0	0	0	0	0	0	0	0	0	0	0	0	0	0	0	0	0	0	0	0	0	0	3.7365e-05	0	0	0	0	0	0	0	0	0	0	0	0	0	0	0	0	0	0	0	0	0	0	0	0
25 mm	N133	0	0	0	0	0	0	0	0	0	0	0	0	0	0	0	0	0	0	0	0	2.6768e-05	0	0	0	0	0	0	0	0	0	0	0	0	0	0	0	0	0	0	0	0	0	0	0	0	0	0	0
25 mm	N135	0	0	0	0	0	0	0	0	0	0	0	0	0	0	0	0	0	0	0	0	0	0	0	0	0	0	0	0	0	0	0	0	0	0	0	0	0	0	0	0	0	0	0	0	0	0	0	0
25 mm	N137	0	0	0	0	0	8.9924e-05	0	0	0	0	0	0	0	0	0	0.000134886	0	0	0	0	0	0.000179848	0	0	0	0	0	0	0	0	0	0	0	0	0	0	0	0	0	0	0	0	0	0	0	0	0	0
25 mm	N139	0	0	0	0	0	0	0	0	0	0	0	0	0	0	0	0	0	0	0	0	0	0	0	0	0	0	0	0	0	0	0	0	0	0	0	0	0	0	0	0	0	0.000146354	0	0	0	0	0	0
25 mm	N141	0	0	0	0	0	0	0	0	0	0	0	0	0	0	0	0	0	0	0	0	0	0	0	0	0	0	0	0	0	0	0	0	0	0	0	0	0	0	0	0	0	0	0	0	0	0	0	0
25 mm	N143	0	0	0	0	0	0	0	0	0	0	0	0	0	0	0	0.000123631	0	0	0	0	0	0	0	0	0	0.000247262	0	0	0	0	0	0	0	0	0	0	0	0	0	0	0	0	0.000222535	0	0	0	0	0
25 mm	N145	0.000245724	0	0	0	0	0	0	0	0	0	0	0	0	0	0	0.000786318	0	0	0	0	0.000393159	0.000147435	0	0	0.00019658	4.91449e-05	0.00019658	0	0	0	0	0	0	0	0	0	0	0	0.00019658	0	0	0	0	0.000147435	4.91449e-05	0	0	4.91449e-05
25 mm	N147	0.000279581	0	0	0	0	0	0	0	0	0	0	0	0	0	0	0.000155323	0	0	0	0	0.00034171	0	0	0	0	0	3.10646e-05	0	0	0	0	0	0	0	0	0	0	0	0	0	0	0	0	0	0	0	0	0
25 mm	N149	0	0	0	0	0	0	0	0	0	0	0	0	0	0	0	0	0	0	0	0	0	0	0	0	0	0	0	0	0	0	0	0	0	0	0	0	0	0	0	0	0	0	0	0	0	0	0	0
25 mm	N151	0.000686076	0	0	0	0	0	0	0	0	0	0	0	0	0	0	0.000686076	0	0	0	0	5.96588e-05	0.000894881	0	0.000805393	0	0	0.000924711	0	0	8.94881e-05	0	0	0	0	0	0	0	0	5.96588e-05	0	0	0	0	0	0.000238635	0	0	0
25 mm	N153	0	0	0	0	0	0	0	0	0	0	0	0	0	0	0.000564259	0.000630643	0	0	0	0	0	0	0	0	0	0	0	0	0	0	0	0	0	0	0	0	0	0	0	0	0	0	0	0	0	0.000995751	0	0
25 mm	N155	0	0	0	0	0	0	0	0	0	0	0	0	0	0	0	0	0	0	0	0	0	0	0	0	0	0	0	0	0	0	0	0	0	0	0	0	0	0	0	0	0	0	0	0	0	0	0	0
25 mm	N157	0	0	0	0	0	0	0	0	0	0	0	0	0	0	0	0	0	0	0	0	0	0	0	0	0	0	0	0	0	0	0	0	0	0	0	0	0	0	0	0	0	0	0	0	0	0	0	0
25 mm	N161	2.65901e-05	0	0	0	0	7.97703e-05	0	0	0	0	0	0	0	0	0	0.000558392	0	0.00010636	0	0	7.97703e-05	0	0	0	0	0	0.00010636	0	0	0	0	2.65901e-05	0	0	0	0	0	0	0	0	0	0	0.00010636	0.00010636	0	0	0	0
25 mm	N163	0.000242463	0.000121232	0	0	0	0.000161642	0	0.000121232	0	0	0	0	0	8.08211e-05	0	0.000404106	0	0.000242463	0	0.00101026	0	0	0	0	0	0	0	0	0	0	0	0.00072739	0	0	0	0	0	0.000242463	0	0	8.08211e-05	0.000121232	0	0	0.000525337	0.00282874	0	0.000525337
25 mm	N164	0.000788095	0	0	0	0	0	0	0.000834454	0	0	0	0	0	0	0	0.000231793	0	9.27171e-05	0	0	0	0.000556302	0	0.0011126	9.27171e-05	0	0.000185434	0	0	0	0	9.27171e-05	0	0	0	0	0	0	0	0	0	0	0	0	0	0.000788095	0	0
25 mm	N165	7.74413e-05	0	0	0	0	0	0	0	0	0	0	0	0	0	0	0.00058081	0	7.74413e-05	0	0	0	0.00104546	0	0	0	0	0.000309765	0	0	0	0	0.000116162	0	0	0	0	0	0	3.87207e-05	0	0	0	0	0	0.000232324	0	0	0
25 mm	N166	0	0	0	0	0	0	0	0	0	0	0	0	0	0	0	0	0	0	0	0	0	0	0	0	0	0	0	0	0	0	0	0	0	0	0	0	0	0	0	0	0	0	0	0	0	0	0	0
25 mm	N180	0	0	0	0	0	0	0	0	0	0	0	0	0	0	0	0	0	0	0	0	0	0	0	0	0	0	0	0	0	0	0	0	0	0.000402223	0	0	0	0	0	0	0	0	0	0	0	0	0	0
25 mm	N183	0	0	0	0	0	0	0	0	0	0	0	0	0	0	0	0	0	0	0	0	0	0	0	0	0	0	0	0	0	0	0	0	0	0	0	0	0	0	0	0	0	0	0	0	0	0	0	0
25 mm	N185	0	0	0	0	0	0	0	0	0	0	0	0	0	0	0	0	0	0	0	0	0	0	0	0	0	0	0	0	0	0	0	0	0	0	0	0	0	0	0	0	0	0	0	0	0	0	0	0
25 mm	N187	0	0	0	0	0	0	0	0	0	0	0	0	0	0	0	0	0	0	0	0	0	0	0	0	0	0	0	0	0	0	0	0	0	0	0	0	0	0	0	0	0	0	0	0	0	0	0	0
25 mm	N188	0	0	0	0	0	0	0	0	0	0	0	0	0	0	0	0	0	0	0	0	0	0	0	0	0	0	0	0	0	0	0	0	0	0	0	0	0	0	0	0	0	0	0	0	0	5.88114e-05	0	0
25 mm	N198	6.24305e-05	0	0	0	0	0	0	0	0	0	0	0	0	0	0	0	0	0	0	0	0	0	2.49722e-05	0	0	0	0	0	0	0	0	0	0	0	0	0	0	0	0	0	0	0	0	0	0	0	0	0
25 mm	N201	0.000294844	0	0	4.21206e-05	0	0	0	0	0	0	0	0	0	0	2.80804e-05	0.000196563	0	0	0	0	0	0	0	0	0	0	2.80804e-05	0	0	0	0	0.000112322	0	0	0	0	0	0	1.40402e-05	0	0	0	1.40402e-05	0	8.42413e-05	0	0	4.21206e-05
25 mm	N206	0	0	0	0	0	0	0	0	0	0	0	0	0	0	0	6.19261e-05	0	0	0	0	0	7.96192e-05	0	0	0	0	0	0	0	0	0	0	0	0	0	0	0	0	0	0	0	0	0	0	0	0	0	0
25 mm	N209	0.00198167	0	0	0	0	0	0	0	0	0	0	0	0	0	0	0	0	0	0	0	1.61111e-05	1.61111e-05	0	0	0	0	0	0	0	0	0	0	0	0	0	0	0	0	0	0	0	0	8.05555e-05	6.44444e-05	0	0	0	3.22222e-05
25 mm	N212	0	0	0	0	0	0	0	0	0	0	0	0	0	0	0	0	0	0	0	0	0	0	0	3.45447e-05	0	0	0	0	0	0	0	0	0	0	0	0	0	0	0	0	0	0	0	0	0	0	0	0
15 mm	N002_S34	0	0	0	0	0	0	0	0	0	0	0	0	0	7.84929e-05	0	0.000261643	0	0	0	0	5.23286e-05	0	0	0	0	0	0	0	0	0	0	0	0	0	0	0	0	2.61643e-05	0	0	0	0	0	0	0	0	0	0
15 mm	N004_S36	0.00070762	0	0	0	0	0	0	0	0	0	0	0	0	0	0	0	0	0	0	0	0	0	0	0	0	0	0	0	0	0	0	0.000176905	0	0	0	0	0	0	0	0	0	0	0	6.63394e-05	0	0	0	0
15 mm	N006_S38	0	0	0	0	0	0	0	0	0	0	0	0	0	0	0	4.9026e-05	0	0	0	0	0	0	0	0	0	0	0	0	0	0	0	0	0	0	0	0	0	0	0	0	0	0	0	0	0	0	0	0
15 mm	N008	0	0	0	0	0	0	0	0	0	0	0	0	0	0	0	0	0	0	0	0	0	0	0	0	0	0	0	0	0	0	0	0	0	0	0	0	0	0	0	0	0	0	0	0	0	0	0	0
15 mm	N010	0	0	0	0	0	0	0	0	0	0	0	0	0	0	0	4.37694e-05	0	7.2949e-05	0	0	0	0	0	0	0	0	0.000131308	0	0	0	0	0	0	5.83592e-05	0	0	0	0	0	0	0	0	0	0	0	0	0	0
15 mm	N012	0.00011496	0	0	0	0	0	0	0	0	0	0	0	0	0	0	0.000747241	0	0	0	0	0	0	0	0	0	0	0.00120708	0	0	0	0	0	0	0	0	0	0	0	0	0	0	0	0	0	0	0	0	0
15 mm	N014	0	0	0	0	0	0	0	0	0	0	0	0	0	0	0	0	0	0	0	0	0	0	0	0	0	0	0.000299217	0	0	0	0	0	0	0	0	0	0	0	0	0	0	0	0	0	0	0	0	0
15 mm	N016	0	0	0	0	0	0	0	0	0	0	0	0	0	0	0	0	0	0	0	0	0	0	0	0	0	0	0	0	0	0	0	0	0	0	0	0	0	0	0	0	0	0	0	0	0	0	0	0
15 mm	N018	0	0	0	0	0	0	0	0	0	0	0	0	0	0	0	0	0	0	0	0	0	0	0	0	0	0	6.95072e-05	0	0	0	0	0	0	0	0	0	0	0	0	0	0	0	0	0	0	0	0	0
15 mm	N020	0	0	0	0	0	0	0	0	0	0	0	0	0	0	0	0	0	0	0	0	0	0	0	0	0	0	0	0	0	0	0	0	0	0	0	0	0	0	0	0	0	0	0	0	0	0	0	0
15 mm	N022	0.000290475	0	0	0	0	0	0	0	0	0	0	0	0	0	0	0.000165985	0	0	0	0	0	0	0	0	0	0	0	0	0	0	0	0.000248978	0	0	0	0	0	0	0	0	0	0	0.000186734	0	0	0	0	0
15 mm	N024	0.000321182	0	0	0	0	0.000112414	0	0	0	0	0	0	0	0	0	0.000385418	0	0.000192709	3.21182e-05	0	0.000144532	0	0	0	0	0	0.000401477	0	0	0	0	4.81773e-05	0	0	0	0	0	4.81773e-05	0.000112414	1.60591e-05	0	3.21182e-05	6.42364e-05	3.21182e-05	0	0	0	0.00017665
15 mm	N027	0	0	0	0	0	0	0	0	0	0	0	0	0	0	0	0	0	0	0	0	0	0	0	0	0	0.000294519	0	0	0	0	0	0	0	0	0	0	0	0	0	0	0	0	0	0	0	0	0	0
15 mm	N029	0	0	0	0	0	0	0	0	0	0	0	0	0	0	0	0	0	0	0	0	0	0	0	0	0	0	0	0	0	0	0	0	0	0	0	0	0	0	0	0	0	0	0	0	0	0	0	0
15 mm	N031	0	0	0	0	0	0	0	0	0	0	0	0	0	0	0	0	0	0	0	0	0	0	0	0	0	0	0.00186237	0	0	0	0	0	0	0	0	0	0	0	0	0	0	0	0	0	0	0	0	0
15 mm	N033	0	0	0	0	0	0	0	0	0	0	0	0	0	0	0	0	0	0	0	0	0	0	0	0	0	0	0	0	0	0	0	0	0	0	0	0	0	0	0	0	0	0	0	0	0	0	0	0
15 mm	N035	8.91438e-05	0	0	0	0	7.42865e-05	0	0	0	0	0	0	0	0	4.45719e-05	4.45719e-05	0	0	0	0	4.45719e-05	2.97146e-05	0	2.97146e-05	0	4.45719e-05	0.000104001	0	0	0	0	0	0	0	0	0	0	1.48573e-05	1.48573e-05	0	0	0	0	0	0	0	0	1.48573e-05
15 mm	N037	0	0	0	0	0	0	0	0	0	0	0	0	0	0	0	0	0	0	0	0	0	0	0	0	0	0	0	0	0	0	0	0	0	0	0	0	0	0	0	0	0	0	0	0	0	0	0	0
15 mm	N039	6.02398e-05	0	0	0	0	0	0	4.01598e-05	0	0	0	0	0	0	0	4.01598e-05	0	0	0	0	0	4.01598e-05	0	0	2.00799e-05	0	0.0001004	0	0	0	0	0	0	0	0	0	0	0	0	0	0	0	0	0	0	0	0	0
15 mm	N041	0.000514648	0	0	3.95883e-05	0.000316706	0	0	0	0	0	0	0	0	0	0	0.00154394	0	0.000118765	1.97941e-05	0	7.91766e-05	0.000138559	0	5.93824e-05	0	0	0.000178147	0	0	0	0	0.000138559	0	0	0	0	0	0	0.000138559	0	0	0.000178147	0	0.000138559	0.000178147	0	0	0.000415677
15 mm	N047	0	0	0	0	0	0	0	0	0	0	0	0	0	0	0	0	0	0	0	0	0	0	0	0	0	0	0	0	0	0	0	0	0	0	0	0	0	0	0	0	0	0	0	0	0	0	0	0.000265934
15 mm	N055	0.000421727	0	0	0	0	0	0	0	0	0	0	0	0	0	0	0.00126518	0	8.43455e-05	0	0	0.000168691	0.000484987	0	4.21727e-05	0.000379555	0	0	0	0	0	0	6.32591e-05	0	0	0	0	0	0.000105432	0.000189777	0.000210864	0	6.32591e-05	6.32591e-05	0.000126518	2.10864e-05	0	0	6.32591e-05
15 mm	N057	9.31359e-05	0	0	0	0	0	0	0	0	0	0	0	0	0	0	0.000186272	0	0	0	0	0	0.000139704	0	0	0	0	6.20906e-05	0	0	0	0	0	0	0	0	0	0	0	0	0	0	0	0	0	0	0	0	0
15 mm	N060	0	0	0	0	0	0	0	0	0	0	0	0	0	0	0	0.000170184	0	0	0	0	0	0	0	0	0	0	0	0	0	0	0	0	0	0	0	0	0	0	0	0	0	0	1.70184e-05	0	0	0	0	0
15 mm	N061	0	0	0	0	0	0	0	0	0	0	0	0	0	0	0	0	0	0	0	0	0	0	0	0	0	0	0	0	0	0	0	0	0	0	0	0	0	0	0	0	0	0	0	0	0	0	0	0
15 mm	N063	5.17665e-05	0	0	0.000103533	2.58833e-05	0.000129416	0	0	0	0	0	0	0	0	0	0.00111298	0	0.000284716	0	0	0	0	0	0	0.000207066	0	2.58833e-05	0	0	0	0	0	0	0	0	0	0	0	0.000129416	0.000103533	0	0	7.76498e-05	0	2.58833e-05	0	0	5.17665e-05
15 mm	N064	9.95768e-05	0	0	0	0	0	0	0	0	0	0	0	0	0	0	0	0	0	0	0	0	0	0	0.000224048	0	0	0	0	0	0	0	0	0	0	0	0	0	0	0	0	0	0	0	0	4.97884e-05	0	0	0
15 mm	N068	0.000129567	0	0	0	0	0	0	0	0	0	0	0	0	0	0	0	0	0	0	0	0	0	0	0	0	0	0	0	0	0	0	0	0	0	0	0	0	0	0	0	0	0.000242939	0	4.85877e-05	0.000145763	0	0	0
15 mm	N072	3.26158e-05	0	0	0	0	0	0	0	0	0	0	0	0	0	0	0.000587084	0	0.000130463	0	0	0	9.78474e-05	0	0.000130463	0	0	0	0	0	0	0	0	0	0	0	0	0	6.52316e-05	0	0	0	0	0	0	0	0	0	0
15 mm	N074	0	0	0	0	0	0	0	0	0	0	0	0	0	0	0	0	0	0	0	0	0	0	0	0	0	0	1.08892e-05	0	0	0	0	0	0	0	0	0	0	0	0	0	0	0	0	0	0	0	0	0
15 mm	N075	0.000318779	0	0	0	0	0	0	0	0	0	0	0	0	0	0	0	0	0	0	0	0	0	0	0.0001449	0	0	0	0	0	0	0	0	0	0	0	0	0	0	0	0	0	0	0	0	0	0	0	0
15 mm	N076	0.000405194	0	0	0	0	3.85899e-05	0	0	0	0	0	0	0	0	0	0.00011577	0	1.9295e-05	0	0	0	0.000212245	0	0	0	0	0.00011577	0	0	0	0	0	0	0	0	0	0	5.78849e-05	0	0	0	0	0	9.64748e-05	0	0	0	1.9295e-05
15 mm	N079	0.000134418	0	0	0	0	0	0	0	0	0	0	0	0	0	0	0	0	0	0	0	0	0	0	0	0	0	0	0	0	0	0	0	0	0	0	0	0	0	3.10196e-05	0	0	0	0	0	0	0	0	0
15 mm	N081	0	0	0	0	0	0	0	0	0	0	0	0	0	0	0	0	0	0	0	0	0	0	0	0	0	0	0	0	0	0	0	0	0	0	0	0	0	0	0	0	0	0	0	0	0	0	0	0
15 mm	N082	0	0	0	0	0	0	0	0	0	0	0	0	0	0	0	0	0	0	0	0	0	0	0	0	0.000100047	0	0	0	0	0	0	0	0	0	0	0	0	0	0	0	0	0	0	0	0	0	0	0.000140066
15 mm	N084	0.000858824	0	0	0	0	0.000329216	0	0	0	0	0	0	0	0	0	0	0	0	0	0	0	0	0	0.000186078	0	0	0.000243333	0	0	0	0	0	0	0	0	0	0	0.000386471	0	0	0	0	0	0	0	0	0	0
15 mm	N086	0	0	0	0	0	0	0	0	0	0	0	0	0	0	0	0	0	0	0	0	0.000995837	0	0	0	0	0	0	0	0	0	0	0	0	0	0	0	0	0	0	0	0	0	0	0	0	0	0	0
15 mm	N087	0	0	0	0	0	3.19983e-05	0	0	0	0	0	0	0	0	0	0	0	0	0	0	0	0	0	0	0	0	0	0	0	0	0	0	0	0	0	0	0	0	0	0	0	0	0	0	0	0	0	0
15 mm	N089	0	0	0	0	0	0	0	0	0	0	0	0	0	0	0	0	0	0	0	0	0	0	0	0	0	0	0	0	0	0	0	0	0	0	0	0	0	0	0	0	0	0	0	0	0	0	0	0
15 mm	N090	0	0	0	0	0	0	0	0	0	0	0	0	0	0	0	0	0	0	0	0	0	0	0	0	0	0	0	0	0	0	0	0	0	0	0	0	0	0	0	0	0	0	0	0	0	0	0	0
15 mm	N092	0.000239842	0	0	0	0	0	0	0	0	0	0	8.46501e-05	0	0	0	0	0	0	0	0	0.000112867	0	0	1.41084e-05	0	0	0	0	0	0	0	0	0	0	0	0	0	0	0	0	0	0	0	0	0	0	0	0
15 mm	N094	0	0	0	0	0	0	0	0	0	0	0	0	0	0	0	0	0	0	0	0	0	0	0	0	0	0	0	0	0	0	0	0	0	0	0	0	0	0	0	0	0	0	0	0	0	0	0	0
15 mm	N096	0.000189562	0	0	2.91634e-05	0	0	0	0	0	0	0	0	0	0	0	0.000393707	0	0	0	0	0	0.000204144	0	0.000145817	7.29086e-05	1.45817e-05	0.000364543	0	0	0	0	0	0	0	0	0	0	0	0	0	0	0	5.83269e-05	0	0	0	0	0
15 mm	N100	0	0	0	0	0	0	0	0	0	0	0	0	0	0	0	0	0	0	0	0	0	0	0	0	0	0	0	0	0	0	0	0	0	0	0	0	0	0	0	0	0	0	0	0	0	0	0	0
15 mm	N102	0.00011592	0	0	0	0	5.79601e-05	0	0	0	0	0	0	0	0	0	0.00020286	0	8.69401e-05	0	0	0	0.00011592	0	0.0001449	0	0	0.00010143	0	0	0	0	0	0	0	0	0	0	0	0	0	0	0	0	0	1.449e-05	0	0	4.34701e-05
15 mm	N103	0	0	0	0	0	0	0	0	0	0	0	0	0	0	0	0	0	0	0	0	0	0	0	0	0	0	0	0	0	0	0	0	0	0	0	0	0	0	0	0	0	0	0	0	0	0	0	0
15 mm	N106	0	0	0	0	0	0	0	0	0	0	0	0	0	0	0	0	0	0	0	0	0	0	0	0	0	0	0	0	0	0	0	0	0	0	0	0	0	0	0	0	0	0	0	0	0	0	0	0
15 mm	N109	7.16538e-05	0	0	0	0	0	0	0	0	0	0	0	0	0	0	0	0	0	0	0	0	0	0	0	0	0	3.58269e-05	0	0	0	0	0	0	0	0	0	0	0	0	0	0	0	0	0	0	0	0	0
15 mm	N111	3.13195e-05	0	0	0	0	0	0	0	0	0	0	0	0	0	0	0	0	0	0	0	0	0	0	0	0	0	0	0	0	0	0	0	0	0	0	0	0	0	0	0	0	0	0	0	0	0	0	0
15 mm	N114	0	0	0	0	0	6.04102e-05	0	0	0	0	0	0	0	0	0	0	0	0	0	0	3.02051e-05	9.06153e-05	0	3.02051e-05	0	0	0	0	0	0	0	0	0	0	0	0	0	0	0	6.04102e-05	0	0	0.000151025	0	0	0	0	0
15 mm	N116	0.00160742	0	0	0	0.000261672	0	0	0	0	0	0	0	0	0	0	0.00355127	0	0	0	0	0.0004112	0.000971926	0	0.000448581	3.73818e-05	0	0.000822399	0	0	0	0	0	0	0	0	0	0.000186909	0.000149527	0.000299054	0.000224291	0.000186909	0.000112145	0	0.000710254	0.000224291	0	0	3.73818e-05
15 mm	N118	0	0	0	0	0.000106496	0	0	0	0	0	0	0	0	0	0	0	0	0	0	0.000177494	0	0	0	0	3.54988e-05	0	0	0	0	0	0	0	0	0	0.000248491	0	0	0	0	0	0	0	0	0	0	0	0.00028399	0
15 mm	N123	0	0	0	0	0	0	0	0	0	0	0	0	0	0	0	0	0	0	0	0	0	0	0	0	0	0	0	0	0	0	0	0	0	0	0	0	0	0	0	0	0	0	0	0	0.00047353	0	0.000126275	0
15 mm	N124	0.000564759	0	0	0	0	0.000125502	0	0	0	0	0	0	0	0	0	0.00109814	0	0	0	0	9.41265e-05	0.000313755	0	0	3.13755e-05	3.13755e-05	0.000219629	0	0	0	0	0	0	0	0	0	0	0	3.13755e-05	0	0	0	0.000188253	0.000345131	9.41265e-05	0	0	0.000125502
15 mm	N125	0.000463575	0	0	0	0	0	0	0	0	0	0	0	0	0	0	0.000394038	0	6.95362e-05	0	0	0	0	0	0	0	0	2.31787e-05	0	0	0	0	0	0	0	0	0	0	0	0.000115894	0	0	0.000115894	2.31787e-05	0	2.31787e-05	0	0	0
15 mm	N126	0.000134775	0	0	0	0	0	0	0	0	0	0	0	0	0	0	0	0	0	0	0	0	0	0	0	0	0	0	0	0	0	0	0	0	0	0	0	0	0	0	0	0	0	0	0	0	0	0	0
15 mm	N134	0	0	0	0	0	0	0	0	0	0	0	0	0	0	0	0	0	0	0	0	7.12962e-05	0	0	0	0	0	0	0	0	0	0	0	0	0	0	0	0	0	0	0	0	0	0	0	0	0	0	0
15 mm	N136	0.00037886	0	0	0	0	0	0	0	0	0	0	0	0	0	0	7.57719e-05	0	0	0	0	0.000227316	0.000113658	0	0.000113658	0	0	0	0	0	0	0	0	0	0	0	0	0	0	0	0	0	0	3.7886e-05	0	0	0	0	0
15 mm	N138	0.000237917	0	0	0	0	0	0	0	0	0	0	0	0	0	0	0.000543811	0	0	0	0	0	0.000577799	0	0.00122357	0.000101965	0	0.000101965	0	0	0	0	0	0	0	0	0	0	0	0	0	0	0	0	0	0.000305894	0	0	0
15 mm	N140	0	0	0	0	0	0	0	0	0	0	0	0	0	0	0	0	0	0	0	0	0	0.000355671	0	0	0.000326032	0	0	0	0	0	0	0	0	0	0	0	0	0	0	0	0	0	0	0	0	0	0	0
15 mm	N142	0	0	0	0	0	0	0	0	0	0	0	0	0	0	0	0	0	0	0	0	0	0	0	0	0	0	0	0	0	0	0	0	0	0	0	0	0	0	0	0	0	0	0	0	0	0	0	0
15 mm	N144	0.000635229	0	0	0	0	0	0	0	0	0	0	0	0	0	0	0.000112099	0	0	0	0	0	0	0	0	0	0	0	0	0	0	0	0	0	0	0	0	0	0	0	0	0	0	0	0	0	0.000112099	0	0
15 mm	N146	6.7415e-05	0	0	0	0	0	0	0	0	0	0	0	0	0	3.37075e-05	0.0017865	0	0.00053932	0	0	0.000606735	0.000303367	0	0.000573027	3.37075e-05	0	0.000235952	0	0	0	0	0	0	0	0	0	0	0.000235952	3.37075e-05	0	0	0	0	0.000202245	3.37075e-05	0	0	0.000101122
15 mm	N148	0.00161072	0	0	0	0	0	0	0	0	0	0	0	0.000259794	0	0	0.000571547	0	0	0	0	0.000207835	0.000415671	0	0.000519588	0	0.000155877	0.00197444	0	0	0	0	0.000103918	0	0	0	0	0	0	0.000311753	0	0	0	0.000155877	0.000155877	0.000155877	0	0	0
15 mm	N150	0	0	0	0	0	0	0	0	0	0	0	0	0	0	0	0	0	0	0	0	0	0	0	0	0	0	0	0	0	0	0	0	0	0	0	0	0	0	0	0	0	0	0	0	0	0	0	0
15 mm	N152	0.00042978	0	0	0	0	0	0	0	0	0	0	0	0	0	0	0.00128934	0	0	0	0	0.0001653	0	0	0.00042978	0.00013224	0	0.00023142	0	0	0	0	0	0	0	0	0	0	0	0	0	0	0	0	0	9.91801e-05	0	0	0
15 mm	N154	0	0	0	0	0	0	0	0	0	0	0	0	0	0	0	0	0	0	0	0	0	0	0	0	0	0	0	0	0	0	0	0	0	0	0	0	0	0	0	0	0	0	0	0	0	0	0	0
15 mm	N156	0	0	0	0	0	0	0	0	0	0	0	0	0	0	0	0	0	0	0	0	0	0	0	0	0	0	2.80253e-05	0	0	0	0	0	0	0	0	0	0	0	8.4076e-05	0	0	0	0	0	0	0	0	0
15 mm	N158	0	0	0	0	0	0	0	0	0	0	0	0	0	0	0	0	0	0	0	0	0	0	0	0	0	0	0	0	0	0	0	0	0	0	0	0	0	0	0	0	0	0	0	0	0	0	0	0
15 mm	N168	0	0	0	0	0	0	0	0	0	0	0	0	0	0	0	0	0	0	0	0	0	0	0	0	0	0	0	0	0	0	0	0	0	0	0	0	0	0	0	0	0	0	0	0	0	0	0	0
15 mm	N170	0	0	0	0	0	0	0	0	0	0	0	0	0	0	0	0	0	0	0	0	0	0	0	0	0	0	0	0	0	0	0	0	0	0	0	0	0	0	0	0	0	0	0	0	0	0	0	0
15 mm	N171	0	0	0	0	0	0	0	0	0	7.19657e-05	0	0	0	0	0	0	0	0	0	0	0	0	0	0	0	0	0	0	0	0	0	0	0	0	0	0	0	0	0	0	0	0	0	0	0	0	0	0
15 mm	N173	0	0	0	0	0	0	0	0	0	0	0	0	0	0	0	0	0	0	0	0	0	0	0	0	0	0	0	0	0	0	0	0	0	0	0	0	0	0	0	0	0	0.000147705	0	0	0	0	0	0
15 mm	N178	0	0	0	0	0	0	0	0	0	0	0	0	0	0	0	0	0	8.48824e-05	0	0.00033953	0	0	0	0	0	0	0	0	0	0	0	0	0	0	0	0	0	0.000509295	0	0	0	0	0	0	0	0	0	0
15 mm	N186	0	0	0	0	0	0.000168879	0	0	0	0	0	0	0	0	0	0.000101327	0	0	0	0	0	0	0	0.000168879	0	0	0.000303982	0	0	0	0	0	0	0	0	0	0	0.000236431	0	0	0	0	0	0	0	0	0	0.000236431
15 mm	N191	0	0	0	0	0	0	0	0	0	0	0	0	0	0	0	0	0	0	0	0	0	0	0	0	0	0	0	0	0	0	0	0	0	0	0	0	0	0	0	0	0	0	0	0	0.000123426	0.000555418	0	0
15 mm	N199	0	0	0	0	0	0	0	0	0	0	0	0	0	0	0	0	0	0	0	9.64661e-05	0	0	0	0	0	0	1.60777e-05	0	0	0	0	0	0	0	0	0	0	0	0	0	0	9.64661e-05	0	3.21554e-05	0	0	0	0
15 mm	N200	6.00628e-05	0	0	0	0.00021022	0	0	0	0	0	0	0	0	0	0	0.0012463	0	0	0	0	1.50157e-05	7.50785e-05	0	4.50471e-05	0	0	0.000510534	0	0	0	0	0.000120126	0	0	0	0	0	0	0	0	0	0	0	0	0	0	0	3.00314e-05
15 mm	N202	0	0	0	0	0.000226722	0	0	0	0	0	0	0	0	0	0	0	0	0	0	0.000209282	0	0.00129057	0	0	0	0	1.74401e-05	0	0	0	0	0	0	0	0	0	0	0	0	0	0	0	0.000261602	0	0	0	0	0
15 mm	N203	0	0	0	0	0	0	0	0	0	0	0	0	0	0	0	5.62784e-05	0	7.87898e-05	0	0	0	0	0	0	0	0	0	0	0	0	0	0	0	0	0	0	0	0	0	0	0	0	0	1.12557e-05	0	0	0	0
15 mm	N214	0	0	0	0	0	0	0	0	0	0	0	0	0	0	0	0	0	0.000348186	0	0	0.000290155	0	0	0	0	0	0	0	0	0	0	0	0	0	0	0	0	0	0	0	0	0	0	0	0	0	0	0.000319171
[truncated: 1,965 more columns]

## Sheet: Dog data
25 mm sample id	15 mm sample id	Dog age	Sex	Neutered	Breed
N001_S33	N002_S34	1	male	no	Labrador retriever
N003_S35	N004_S36	5	male	yes	Hungarian vizsla
N005_S37	N006_S38	3	male	yes	border collie
N007	N008	5	female	yes	Labrador retriever
N009	N010	0.5	male	no	border collie
N011	N012	1	male	yes	Labrador retriever
N013	N014	4.5	female	yes	Labrador retriever
N015	N016	5	male	yes	border collie
N017	N018	2	female	no	golden retriever
N019	N020	13	female	yes	Labrador retriever
N021	N022	12	female	yes	Hungarian vizsla
N023	N024	13	male	yes	Hungarian vizsla
N026	N027	1	female	yes	golden retriever
N028	N029	0.5	male	no	Labrador retriever
N030	N031	8	female	yes	Hungarian vizsla
N032	N033	8	male	yes	border collie
N034	N035	2	female	no	cocker spaniel
N036	N037	7	male	yes	beagle
N038	N039	16	female	yes	beagle
N040	N041	4	female	no	cocker spaniel
N046	N047	3	male	yes	Hungarian vizsla
N054	N055	5	female	yes	beagle
N056	N057	12.5	female	yes	Labrador retriever
N059	N092	5	female	no	cocker spaniel
N062	N063	5	male	no	German shepherd dog
N065	N102	4	female	no	cocker spaniel
N067	N068	0.5	female	no	border collie
N070	N087	2.5	male	yes	golden retriever
N071	N089	1	male	no	golden retriever
N077	N079	8	female	yes	Labrador retriever
N078	N090	1	female	yes	German pointer
N080	N072	10	male	no	cocker spaniel
N083	N084	3	female	no	beagle
N085	N060	7	male	yes	Hungarian vizsla
N088	N103	9	female	yes	golden retriever
N091	N075	1	male	yes	beagle
N093	N094	3	female	yes	golden retriever
N095	N096	14	female	yes	Hungarian vizsla
N097	N061	8	female	yes	border collie
N098	N064	9	male	yes	basset hound
N099	N074	3	female	no	German pointer
N101	N106	9	female	no	golden retriever
N104	N086	5	female	no	Hungarian vizsla
N105	N082	5	female	no	border collie
N107	N081	8.5	female	yes	German pointer
N108	N109	2	male	no	cocker spaniel
N110	N111	1.5	male	no	golden retriever
N112	N150	3.5	male	yes	Labrador retriever
N113	N114	7	female	yes	Hungarian vizsla
N115	N116	4	male	yes	Hungarian vizsla
N117	N118	2	female	yes	cocker spaniel
N120	N170	4	female	yes	Labrador retriever
N121	N168	10	female	yes	basset hound
N133	N134	6	male	yes	Labrador retriever
N135	N136	7	female	yes	Hungarian vizsla
N137	N138	9.5	male	yes	border collie
N139	N140	10	female	yes	Hungarian vizsla
N141	N142	2.5	male	yes	border collie
N143	N144	6	female	yes	beagle
N145	N146	1	female	yes	Labrador retriever
N147	N148	2	male	no	German pointer
N149	N100	9	female	yes	golden retriever
N151	N152	0.5	female	no	German pointer
N153	N154	6	male	no	German shepherd dog
N155	N156	7	male	yes	golden retriever
N157	N158	7	male	no	German shepherd dog
N161	N125	6	male	yes	German pointer
N163	N123	5	female	yes	Labrador retriever
N164	N076	7	female	yes	beagle
N165	N124	8	male	yes	Weimaraner
N166	N126	2	female	yes	golden retriever
N180	N214	7	male	no	Belgian shepherd dog
N183	N199	12	male	yes	border collie
N185	N186	1.5	female	yes	Labrador retriever
N187	N203	12	female	yes	golden retriever
N188	N171	6	female	yes	border collie
N198	N178	5	male	yes	Labrador retriever
N201	N202	13.5	male	no	border collie
N206	N173	2	female	no	Labrador retriever
N209	N200	3	female	yes	golden retriever
N212	N191	4	male	yes	Belgian shepherd dog
